# Supplementary material for: Territory Quality and Plumage Morph Predict Offspring Sex Ratio Variation in a Raptor
Source: PLoS One. 2015 Oct 7;10(10):e0138295. doi: 10.1371/journal.pone.0138295 (PMC4596812; doi:10.1371/journal.pone.0138295)
Supplement: S1 Datasets — Datasets on buzzard nestling sex, nestling mortality, lifetime sex ratio and reproductive career of adult buzzards used by Chakarov et al. “Territory quality and plumage morph predict offspring sex ratio variation in a raptor”. (TXT) [file pone.0138295.s001.txt]

Nestling sex and nestling mortality
Nestling sex	Brood size	Morph of nestling	Morph of father	Morph of mother	Annual vole score	BroodID	MotherID	Year of sampling	Standardised fledging date	Standardised territory quality	Survives till fledging	Age of mother	Age of father
0	2	light	light	light	3	194	1	4	0.04	0.227	1	2	2
1	2	light	light	light	3	194	1	4	0.04	0.227	1	2	2
1	3	intermediate	intermediate	intermediate	3	195	2	4	-0.79	0.217	1	1	1
0	3	light	intermediate	intermediate	3	195	2	4	-0.79	0.217	1	1	1
1	3	intermediate	intermediate	intermediate	3	195	2	4	-0.79	0.217	1	1	1
0	2	intermediate	light	intermediate	3	118	3	3	0.41	0.625	1	8	4
1	2	intermediate	light	intermediate	3	118	3	3	0.41	0.625	1	8	4
1	1	intermediate	intermediate	intermediate	1	285	4	5	-0.55	0.75	1	1	1
1	3	dark	intermediate	intermediate	2	332	4	6	-1.49	0.75	1	2	2
1	3	intermediate	intermediate	intermediate	2	332	4	6	-1.49	0.75	1	2	2
0	3	light	intermediate	intermediate	2	332	4	6	-1.49	0.75	1	2	2
1	1	intermediate	intermediate	intermediate	2	47	5	2	1.69	0.625	1	5	8
1	1	intermediate	intermediate	intermediate	3	119	6	3	-0.47	0.542	1	2	2
1	2	intermediate	intermediate	intermediate	1	286	7	5	1.59	0.75	1	1	1
0	2	intermediate	intermediate	intermediate	1	286	7	5	1.59	0.75	1	1	1
1	3	dark	intermediate	intermediate	2	333	7	6	0.58	0.75	1	2	2
0	3	intermediate	intermediate	intermediate	2	333	7	6	0.58	0.75	1	2	2
0	3	dark	intermediate	intermediate	2	333	7	6	0.58	0.75	1	2	2
0	2	intermediate	intermediate	intermediate	1	473	7	8	1.2	0.75	1	4	4
0	2	intermediate	intermediate	intermediate	1	473	7	8	1.2	0.75	1	4	4
0	2	intermediate	intermediate	intermediate	1	642	7	10	0.04	0.75	1	6	6
1	2	dark	intermediate	intermediate	1	642	7	10	0.04	0.75	1	6	6
1	3	intermediate	intermediate	intermediate	3	738	7	11	0.77	0.75	1	7	7
1	3	NA	intermediate	intermediate	3	738	7	11	0.77	0.75	1	7	7
1	3	intermediate	intermediate	intermediate	3	738	7	11	0.77	0.75	1	7	7
1	3	NA	intermediate	intermediate	3	738	7	11	0.77	0.75	0	7	7
1	2	intermediate	intermediate	intermediate	3	120	8	3	-0.09	0.5	1	1	1
0	2	dark	intermediate	intermediate	3	120	8	3	-0.09	0.5	1	1	1
1	2	light	light	light	1	1	9	1	-0.83	0.933	1	3	2
0	2	light	light	light	1	1	9	1	-0.83	0.933	1	3	2
0	2	light	light	light	2	48	9	2	-0.26	0.933	1	4	3
1	2	light	light	light	2	48	9	2	-0.26	0.933	1	4	3
0	3	light	light	light	3	121	9	3	-0.47	0.933	1	5	4
1	3	light	light	light	3	121	9	3	-0.47	0.933	1	5	4
1	3	light	light	light	3	121	9	3	-0.47	0.933	1	5	4
1	2	light	light	light	3	196	9	4	-0.95	0.933	1	6	5
1	2	light	light	light	3	196	9	4	-0.95	0.933	1	6	5
0	2	light	light	light	1	287	9	5	-1.04	0.933	1	7	6
0	2	light	light	light	1	287	9	5	-1.04	0.933	1	7	6
0	3	light	light	light	2	336	9	6	-0.32	0.933	1	8	7
1	3	light	light	light	2	336	9	6	-0.32	0.933	1	8	7
1	3	light	light	light	2	336	9	6	-0.32	0.933	1	8	7
1	2	intermediate	intermediate	light	1	2	10	1	0.89	0.708	1	5	8
1	2	intermediate	intermediate	light	1	2	10	1	0.89	0.708	1	5	8
1	2	intermediate	intermediate	light	3	122	10	3	0.16	0.708	1	7	10
0	2	intermediate	intermediate	light	3	122	10	3	0.16	0.708	1	7	10
1	2	intermediate	intermediate	light	1	288	10	5	1.43	0.708	1	9	12
1	2	intermediate	intermediate	light	1	288	10	5	1.43	0.708	1	9	12
0	1	light	light	light	1	289	11	5	0.93	0.708	1	3	9
0	2	intermediate	intermediate	intermediate	1	3	12	1	-0.83	0.792	1	8	7
0	2	dark	intermediate	intermediate	1	3	12	1	-0.83	0.792	1	8	7
0	1	light	light	intermediate	3	123	13	3	0.04	0.708	1	3	2
1	4	light	light	intermediate	3	197	13	4	-0.46	0.708	1	4	3
1	4	intermediate	light	intermediate	3	197	13	4	-0.46	0.708	1	4	3
0	4	intermediate	light	intermediate	3	197	13	4	-0.46	0.708	1	4	3
1	4	intermediate	light	intermediate	3	197	13	4	-0.46	0.708	0	4	3
0	4	intermediate	light	intermediate	2	338	13	6	-0.19	0.708	1	6	5
1	4	light	light	intermediate	2	338	13	6	-0.19	0.708	1	6	5
0	4	light	light	intermediate	2	338	13	6	-0.19	0.708	1	6	5
1	4	intermediate	light	intermediate	2	338	13	6	-0.19	0.708	1	6	5
1	3	light	light	intermediate	3	741	13	11	-0.75	0.708	1	11	1
1	3	intermediate	light	intermediate	3	741	13	11	-0.75	0.708	1	11	1
0	3	light	light	intermediate	3	741	13	11	-0.75	0.708	1	11	1
0	3	light	light	intermediate	3	198	14	4	0.7	0.417	1	1	1
0	3	intermediate	light	intermediate	3	198	14	4	0.7	0.417	1	1	1
1	3	intermediate	light	intermediate	3	198	14	4	0.7	0.417	1	1	1
0	3	light	light	intermediate	2	339	14	6	-0.97	0.417	1	3	3
0	3	intermediate	light	intermediate	2	339	14	6	-0.97	0.417	1	3	3
1	3	intermediate	light	intermediate	2	339	14	6	-0.97	0.417	1	3	3
0	1	intermediate	light	intermediate	1	476	14	8	-0.9	0.417	1	5	5
0	2	intermediate	intermediate	intermediate	2	49	15	2	-1.31	0.625	1	7	3
0	2	intermediate	intermediate	intermediate	2	49	15	2	-1.31	0.625	1	7	3
0	2	intermediate	intermediate	intermediate	3	124	15	3	-0.47	0.625	1	8	4
1	2	intermediate	intermediate	intermediate	3	124	15	3	-0.47	0.625	1	8	4
1	2	light	intermediate	intermediate	2	50	16	2	0.34	0.667	1	3	3
0	2	intermediate	intermediate	intermediate	2	50	16	2	0.34	0.667	1	3	3
0	1	intermediate	intermediate	intermediate	1	4	17	1	-0.11	0.5	1	2	2
1	3	intermediate	intermediate	intermediate	3	199	17	4	0.2	0.5	1	5	5
1	3	intermediate	intermediate	intermediate	3	199	17	4	0.2	0.5	1	5	5
1	3	intermediate	intermediate	intermediate	3	199	17	4	0.2	0.5	1	5	5
1	3	intermediate	intermediate	intermediate	3	125	18	3	0.66	0.696	1	7	4
0	3	intermediate	intermediate	intermediate	3	125	18	3	0.66	0.696	1	7	4
0	3	dark	intermediate	intermediate	3	125	18	3	0.66	0.696	1	7	4
1	3	dark	intermediate	intermediate	3	200	18	4	-1.12	0.696	1	8	5
1	3	dark	intermediate	intermediate	3	200	18	4	-1.12	0.696	1	8	5
1	3	intermediate	intermediate	intermediate	3	200	18	4	-1.12	0.696	1	8	5
0	1	dark	intermediate	intermediate	1	291	18	5	-0.71	0.696	1	9	6
1	2	dark	intermediate	intermediate	2	411	18	7	-1.2	0.696	1	11	8
0	2	dark	intermediate	intermediate	2	411	18	7	-1.2	0.696	1	11	8
0	1	intermediate	intermediate	intermediate	1	478	18	8	-1.4	0.696	1	12	9
1	3	intermediate	intermediate	intermediate	3	533	18	9	0	0.696	1	13	10
1	3	intermediate	intermediate	intermediate	3	533	18	9	0	0.696	1	13	10
1	3	dark	intermediate	intermediate	3	533	18	9	0	0.696	1	13	10
0	2	intermediate	intermediate	intermediate	1	5	19	1	-0.68	0.583	1	3	3
0	2	intermediate	intermediate	intermediate	1	5	19	1	-0.68	0.583	1	3	3
1	1	intermediate	intermediate	intermediate	2	51	19	2	-0.86	0.583	1	4	4
0	1	intermediate	dark	light	1	292	20	5	0.93	0.667	1	9	2
1	1	intermediate	dark	light	2	412	20	7	0	0.667	1	11	4
1	3	intermediate	dark	light	3	535	20	9	0	0.667	1	13	6
1	3	intermediate	dark	light	3	535	20	9	0	0.667	1	13	6
0	3	intermediate	dark	light	3	535	20	9	0	0.667	1	13	6
1	1	intermediate	dark	light	1	646	20	10	0.04	0.667	1	14	7
1	2	light	light	intermediate	2	52	21	2	0.79	0.826	1	8	1
1	2	light	light	intermediate	2	52	21	2	0.79	0.826	1	8	1
0	1	light	light	intermediate	3	126	21	3	0.16	0.826	1	9	2
1	3	intermediate	light	intermediate	3	201	21	4	0.53	0.826	1	10	3
0	3	light	light	intermediate	3	201	21	4	0.53	0.826	1	10	3
0	3	intermediate	light	intermediate	3	201	21	4	0.53	0.826	1	10	3
0	1	intermediate	light	intermediate	1	293	22	5	0.11	0.826	1	1	4
1	3	intermediate	light	intermediate	2	341	22	6	0.07	0.826	1	2	5
1	3	light	light	intermediate	2	341	22	6	0.07	0.826	1	2	5
0	3	dark	light	intermediate	2	341	22	6	0.07	0.826	0	12	5
0	1	intermediate	light	intermediate	2	413	22	7	0.4	0.826	1	3	6
0	2	light	light	intermediate	1	480	22	8	-0.2	0.826	1	4	7
1	2	intermediate	light	intermediate	1	480	22	8	-0.2	0.826	1	4	7
1	2	intermediate	intermediate	intermediate	1	294	23	5	0.6	0.583	1	1	1
0	2	intermediate	intermediate	intermediate	1	294	23	5	0.6	0.583	1	1	1
1	2	dark	intermediate	intermediate	2	342	23	6	1.1	0.583	1	2	2
0	2	intermediate	intermediate	intermediate	2	342	23	6	1.1	0.583	1	2	2
1	3	intermediate	intermediate	intermediate	3	536	23	9	-0.2	0.583	1	5	5
1	3	light	intermediate	intermediate	3	536	23	9	-0.2	0.583	1	5	5
1	3	intermediate	intermediate	intermediate	3	536	23	9	-0.2	0.583	1	5	5
0	1	intermediate	intermediate	intermediate	1	647	23	10	-0.12	0.583	1	6	6
1	2	intermediate	intermediate	intermediate	3	749	23	11	-0.5	0.583	1	7	7
1	2	intermediate	intermediate	intermediate	3	749	23	11	-0.5	0.583	1	7	7
1	2	NA	intermediate	intermediate	3	749	23	11	-0.5	0.583	0	7	7
0	2	light	light	light	1	6	24	1	-1.11	0.667	1	6	5
0	2	light	light	light	1	6	24	1	-1.11	0.667	1	6	5
0	1	light	light	light	2	53	24	2	-1.16	0.667	1	7	6
1	2	light	light	light	3	127	24	3	-0.72	0.667	1	8	7
0	2	light	light	light	3	127	24	3	-0.72	0.667	1	7	7
1	3	intermediate	light	intermediate	3	202	25	4	-0.95	0.667	1	1	8
1	3	light	light	intermediate	3	202	25	4	-0.95	0.667	1	1	8
1	3	intermediate	light	intermediate	3	202	25	4	-0.95	0.667	1	1	8
0	1	intermediate	light	intermediate	1	295	25	5	0.11	0.667	1	2	9
0	3	intermediate	light	intermediate	3	128	26	3	0.54	0.917	1	6	5
1	3	intermediate	light	intermediate	3	128	26	3	0.54	0.917	1	6	5
1	3	light	light	intermediate	3	128	26	3	0.54	0.917	1	6	5
1	1	light	light	intermediate	3	203	26	4	0.7	0.917	1	7	6
0	2	intermediate	light	intermediate	1	7	27	1	-0.83	0.522	1	6	3
1	2	intermediate	light	intermediate	1	7	27	1	-0.83	0.522	1	6	3
0	1	light	light	intermediate	2	54	27	2	-0.26	0.522	1	7	4
1	3	light	light	intermediate	3	129	27	3	-0.72	0.522	1	8	5
0	3	light	light	intermediate	3	129	27	3	-0.72	0.522	1	8	5
1	3	light	light	intermediate	3	129	27	3	-0.72	0.522	1	8	5
0	3	light	light	intermediate	3	204	27	4	-1.12	0.522	1	9	6
1	3	intermediate	light	intermediate	3	204	27	4	-1.12	0.522	1	9	6
0	3	intermediate	light	intermediate	3	204	27	4	-1.12	0.522	1	9	6
1	1	light	intermediate	light	1	8	28	1	-1.26	0.708	1	3	2
0	1	light	intermediate	light	3	130	28	3	-1.35	0.708	1	5	4
1	4	intermediate	intermediate	light	3	205	28	4	-1.94	0.708	1	6	5
1	4	intermediate	intermediate	light	3	205	28	4	-1.94	0.708	1	6	5
1	4	light	intermediate	light	3	205	28	4	-1.94	0.708	1	6	5
0	4	light	intermediate	light	3	205	28	4	-1.94	0.708	1	6	5
0	1	light	intermediate	light	1	296	28	5	-2.85	0.708	1	7	6
1	2	light	intermediate	light	3	537	28	9	-1.4	0.708	1	11	9
0	2	light	intermediate	light	3	537	28	9	-1.4	0.708	1	11	9
1	1	light	light	intermediate	1	297	29	5	1.26	0.5	1	2	2
1	1	intermediate	dark	intermediate	3	131	30	3	-0.47	0.4	1	2	2
1	2	intermediate	dark	intermediate	3	206	30	4	-0.13	0.4	1	3	3
1	2	intermediate	dark	intermediate	3	206	30	4	-0.13	0.4	1	3	3
0	1	light	intermediate	light	3	132	31	3	-0.09	0.818	1	3	1
0	3	intermediate	intermediate	intermediate	3	208	32	4	-0.13	0.526	1	1	1
1	3	intermediate	intermediate	intermediate	3	208	32	4	-0.13	0.526	1	1	1
0	3	dark	intermediate	intermediate	3	208	32	4	-0.13	0.526	1	1	1
1	1	intermediate	intermediate	intermediate	1	9	33	1	-0.25	0.542	1	5	5
0	2	intermediate	intermediate	intermediate	2	55	33	2	-0.26	0.542	1	6	6
0	2	intermediate	intermediate	intermediate	2	55	33	2	-0.26	0.542	1	6	6
1	2	light	intermediate	intermediate	3	133	33	3	-0.72	0.542	1	7	7
1	2	light	intermediate	intermediate	3	133	33	3	-0.72	0.542	1	7	7
0	3	light	intermediate	intermediate	3	209	33	4	-0.13	0.542	1	8	8
0	3	intermediate	intermediate	intermediate	3	209	33	4	-0.13	0.542	1	8	8
1	3	intermediate	intermediate	intermediate	3	209	33	4	-0.13	0.542	1	8	8
0	2	intermediate	intermediate	intermediate	1	10	34	1	0.75	0.727	1	2	4
0	2	intermediate	intermediate	intermediate	1	10	34	1	0.75	0.727	1	2	4
1	2	light	intermediate	intermediate	2	56	34	2	-0.26	0.727	1	3	5
0	2	light	intermediate	intermediate	2	56	34	2	-0.26	0.727	1	3	5
0	3	intermediate	intermediate	intermediate	3	134	34	3	-0.72	0.727	1	4	6
1	3	intermediate	intermediate	intermediate	3	134	34	3	-0.72	0.727	1	4	6
0	3	light	intermediate	intermediate	3	134	34	3	-0.72	0.727	1	4	6
0	3	intermediate	intermediate	intermediate	3	210	34	4	0.04	0.727	1	5	7
0	3	intermediate	intermediate	intermediate	3	210	34	4	0.04	0.727	1	5	7
1	3	intermediate	intermediate	intermediate	3	210	34	4	0.04	0.727	1	5	7
0	2	intermediate	intermediate	intermediate	1	298	34	5	1.59	0.727	1	6	8
1	2	light	intermediate	intermediate	1	298	34	5	1.59	0.727	1	6	8
0	2	intermediate	intermediate	intermediate	2	345	34	6	-0.71	0.727	1	7	9
0	2	intermediate	intermediate	intermediate	2	345	34	6	-0.71	0.727	1	7	9
0	1	light	intermediate	intermediate	2	416	34	7	-1.6	0.727	1	8	10
0	2	intermediate	intermediate	intermediate	1	483	34	8	0.1	0.727	1	9	11
0	2	light	intermediate	intermediate	1	483	34	8	0.1	0.727	1	9	11
0	3	light	intermediate	intermediate	3	541	34	9	0.6	0.727	1	10	12
1	3	intermediate	intermediate	intermediate	3	541	34	9	0.6	0.727	1	10	12
0	3	light	intermediate	intermediate	3	541	34	9	0.6	0.727	1	10	12
0	1	intermediate	intermediate	intermediate	1	11	35	1	-1.26	0.333	1	5	1
1	1	dark	intermediate	intermediate	2	57	35	2	-1.16	0.333	1	6	2
1	3	intermediate	intermediate	intermediate	3	211	35	4	-0.95	0.333	1	1	1
1	3	intermediate	intermediate	intermediate	3	211	35	4	-0.95	0.333	1	1	1
1	3	intermediate	intermediate	intermediate	3	211	35	4	-0.95	0.333	1	1	1
0	1	intermediate	intermediate	dark	2	58	36	2	0.49	0.786	1	3	1
1	2	dark	dark	intermediate	3	135	37	3	0.29	0.786	1	1	1
1	2	dark	dark	intermediate	3	135	37	3	0.29	0.786	0	1	1
0	1	intermediate	light	intermediate	2	59	38	2	-0.11	0.792	1	8	6
1	1	intermediate	light	intermediate	1	299	38	5	-0.55	0.792	1	11	9
1	2	intermediate	light	intermediate	2	346	38	6	0.2	0.792	1	12	10
0	2	intermediate	light	intermediate	2	346	38	6	0.2	0.792	1	12	10
1	3	intermediate	intermediate	intermediate	3	543	38	9	0	0.792	1	13	10
1	3	light	intermediate	intermediate	3	543	38	9	0	0.792	1	13	10
0	3	intermediate	intermediate	intermediate	3	543	38	9	0	0.792	1	13	10
1	3	light	light	intermediate	3	753	38	11	-0.5	0.792	1	17	15
0	3	intermediate	light	intermediate	3	753	38	11	-0.5	0.792	1	17	15
0	3	light	light	intermediate	3	753	38	11	-0.5	0.792	1	17	15
0	2	intermediate	light	intermediate	1	12	39	1	-0.4	0.75	1	1	5
0	2	intermediate	light	intermediate	1	12	39	1	-0.4	0.75	1	1	5
0	2	light	light	intermediate	2	107	39	2	-1.31	0.8	1	2	6
1	2	intermediate	light	intermediate	2	107	39	2	-1.31	0.8	1	2	6
1	3	intermediate	light	intermediate	3	178	39	3	-0.84	0.8	1	3	7
0	3	intermediate	light	intermediate	3	178	39	3	-0.84	0.8	1	3	7
0	3	intermediate	light	intermediate	3	178	39	3	-0.84	0.8	1	3	7
0	4	intermediate	light	intermediate	3	262	39	4	-0.29	0.8	1	4	8
0	4	intermediate	light	intermediate	3	262	39	4	-0.29	0.8	1	4	8
0	4	intermediate	light	intermediate	3	262	39	4	-0.29	0.8	1	4	8
1	4	intermediate	light	intermediate	3	262	39	4	-0.29	0.8	1	4	8
1	3	intermediate	light	intermediate	2	382	39	6	0.07	0.8	1	6	10
1	3	intermediate	light	intermediate	2	382	39	6	0.07	0.8	1	6	10
0	1	intermediate	light	intermediate	1	504	39	8	1	0.8	1	8	12
0	3	intermediate	intermediate	intermediate	3	804	39	11	-0.5	0.8	1	12	1
1	3	intermediate	intermediate	intermediate	3	804	39	11	-0.5	0.8	1	12	1
0	3	intermediate	intermediate	intermediate	3	804	39	11	-0.5	0.8	1	12	1
1	2	light	intermediate	intermediate	2	60	40	2	0.34	0.75	1	1	1
1	2	intermediate	intermediate	intermediate	2	60	40	2	0.34	0.75	1	1	1
0	2	light	intermediate	intermediate	3	136	40	3	-0.47	0.75	1	2	2
0	2	light	intermediate	intermediate	3	136	40	3	-0.47	0.75	1	2	2
1	3	intermediate	intermediate	intermediate	3	212	40	4	-0.62	0.75	1	3	3
0	3	intermediate	intermediate	intermediate	3	212	40	4	-0.62	0.75	1	3	3
1	3	light	intermediate	intermediate	3	212	40	4	-0.62	0.75	1	3	3
1	2	intermediate	intermediate	light	2	61	41	2	0.79	0.708	1	2	6
1	2	intermediate	intermediate	light	2	61	41	2	0.79	0.708	1	2	6
1	3	intermediate	intermediate	light	3	137	41	3	-0.59	0.708	1	3	7
1	3	intermediate	intermediate	light	3	137	41	3	-0.59	0.708	1	3	7
0	3	intermediate	intermediate	light	3	137	41	3	-0.59	0.708	1	3	7
0	3	intermediate	intermediate	light	3	213	41	4	-0.46	0.708	1	4	8
1	3	intermediate	intermediate	light	3	213	41	4	-0.46	0.708	1	4	8
0	3	intermediate	intermediate	light	3	213	41	4	-0.46	0.708	1	4	8
0	2	intermediate	intermediate	intermediate	2	62	42	2	-0.11	0.542	1	2	2
0	2	intermediate	intermediate	intermediate	2	62	42	2	-0.11	0.542	1	2	2
0	3	intermediate	intermediate	intermediate	3	214	42	4	0.2	0.542	1	4	4
1	3	dark	intermediate	intermediate	3	214	42	4	0.2	0.542	1	4	4
0	3	intermediate	intermediate	intermediate	3	214	42	4	0.2	0.542	1	4	4
0	1	intermediate	intermediate	intermediate	1	300	42	5	-1.86	0.542	1	5	5
0	3	dark	intermediate	intermediate	2	347	42	6	-0.32	0.542	1	6	6
1	3	intermediate	intermediate	intermediate	2	347	42	6	-0.32	0.542	1	6	6
1	3	dark	intermediate	intermediate	2	347	42	6	-0.32	0.542	1	6	6
1	3	light	intermediate	intermediate	1	484	42	8	-1.2	0.542	1	8	8
0	3	intermediate	intermediate	intermediate	1	484	42	8	-1.2	0.542	1	8	8
1	3	light	intermediate	intermediate	1	484	42	8	-1.2	0.542	1	8	8
0	3	intermediate	intermediate	intermediate	3	545	42	9	0	0.542	1	9	9
1	3	dark	intermediate	intermediate	3	545	42	9	0	0.542	1	9	9
0	3	intermediate	intermediate	intermediate	3	545	42	9	0	0.542	1	9	9
1	1	intermediate	intermediate	intermediate	1	649	42	10	-1.02	0.542	1	10	10
0	3	light	intermediate	intermediate	3	754	42	11	-0.12	0.542	1	11	11
1	3	light	intermediate	intermediate	3	754	42	11	-0.12	0.542	1	11	11
0	3	intermediate	intermediate	intermediate	3	754	42	11	-0.12	0.542	1	11	11
0	2	intermediate	intermediate	intermediate	3	546	43	9	-0.2	0.708	1	10	12
0	2	intermediate	intermediate	intermediate	3	546	43	9	-0.2	0.708	1	10	12
1	1	dark	intermediate	intermediate	3	755	43	11	-1.14	0.708	1	12	14
1	2	intermediate	intermediate	intermediate	1	13	44	1	-0.83	0.958	1	11	7
1	2	intermediate	intermediate	intermediate	1	13	44	1	-0.83	0.958	1	11	7
0	2	intermediate	intermediate	intermediate	2	63	44	2	-1.31	0.958	1	12	8
1	2	intermediate	intermediate	intermediate	2	63	44	2	-1.31	0.958	1	12	8
1	3	intermediate	intermediate	intermediate	3	138	44	3	-0.72	0.958	1	13	9
1	3	intermediate	intermediate	intermediate	3	138	44	3	-0.72	0.958	1	13	9
1	3	light	intermediate	intermediate	3	138	44	3	-0.72	0.958	1	13	9
0	4	intermediate	intermediate	intermediate	3	215	44	4	-0.62	0.958	1	14	10
1	4	intermediate	intermediate	intermediate	3	215	44	4	-0.62	0.958	1	14	10
1	4	dark	intermediate	intermediate	3	215	44	4	-0.62	0.958	1	14	10
0	4	dark	intermediate	intermediate	3	215	44	4	-0.62	0.958	1	14	10
1	2	intermediate	dark	light	2	64	45	2	-0.26	0.667	1	2	1
1	2	intermediate	dark	light	2	64	45	2	-0.26	0.667	1	2	1
0	2	intermediate	dark	light	3	139	45	3	-0.84	0.667	1	3	2
0	2	intermediate	dark	light	3	139	45	3	-0.84	0.667	1	3	2
0	3	intermediate	dark	light	3	216	45	4	-0.13	0.667	1	4	3
1	3	intermediate	dark	light	3	216	45	4	-0.13	0.667	1	4	3
0	3	intermediate	dark	light	3	216	45	4	-0.13	0.667	1	4	3
1	1	intermediate	dark	light	2	420	45	7	-2	0.667	1	7	6
0	1	light	intermediate	dark	2	65	46	2	-0.41	0.583	1	2	6
0	2	intermediate	intermediate	dark	3	217	46	4	0.53	0.583	1	4	8
0	2	dark	intermediate	dark	3	217	46	4	0.53	0.583	1	4	8
0	3	intermediate	intermediate	intermediate	3	218	47	4	0.2	0.583	0	1	1
0	3	intermediate	intermediate	intermediate	3	218	47	4	0.2	0.583	1	1	1
1	3	light	intermediate	intermediate	3	218	47	4	0.2	0.583	1	1	1
0	3	intermediate	intermediate	intermediate	2	349	47	6	0.32	0.583	1	3	3
0	3	intermediate	intermediate	intermediate	2	349	47	6	0.32	0.583	1	3	3
0	3	intermediate	intermediate	intermediate	2	349	47	6	0.32	0.583	1	3	3
0	3	light	intermediate	intermediate	2	421	47	7	-0.2	0.583	1	4	4
1	3	dark	intermediate	intermediate	2	421	47	7	-0.2	0.583	1	4	4
1	3	dark	intermediate	intermediate	2	421	47	7	-0.2	0.583	1	4	4
0	2	dark	intermediate	intermediate	3	549	47	9	-0.6	0.583	1	6	5
0	2	dark	intermediate	intermediate	3	549	47	9	-0.6	0.583	1	6	5
1	2	intermediate	intermediate	intermediate	1	652	47	10	0.94	0.583	1	7	6
0	2	intermediate	intermediate	intermediate	1	652	47	10	0.94	0.583	1	7	6
0	4	dark	intermediate	intermediate	3	760	47	11	0.26	0.583	1	8	7
0	4	intermediate	intermediate	intermediate	3	760	47	11	0.26	0.583	1	8	7
1	4	intermediate	intermediate	intermediate	3	760	47	11	0.26	0.583	1	8	7
1	4	intermediate	intermediate	intermediate	3	760	47	11	0.26	0.583	1	8	7
1	1	light	intermediate	light	1	14	48	1	-0.54	0.864	1	4	4
1	2	light	intermediate	light	2	66	48	2	0.34	0.864	1	5	5
1	2	light	intermediate	light	2	66	48	2	0.34	0.864	1	5	5
0	1	light	intermediate	light	3	140	48	3	-0.47	0.864	1	6	6
0	1	light	intermediate	light	2	422	48	7	-0.7	0.864	1	10	10
1	1	light	intermediate	light	1	485	48	8	-0.3	0.864	1	11	11
1	1	intermediate	light	intermediate	3	141	49	3	0.54	0.714	1	5	5
1	2	intermediate	light	intermediate	3	219	49	4	0.2	0.714	1	6	6
1	2	intermediate	light	intermediate	3	219	49	4	0.2	0.714	1	6	6
0	3	intermediate	light	intermediate	2	350	49	6	-0.32	0.714	1	8	8
1	3	intermediate	light	intermediate	2	350	49	6	-0.32	0.714	1	8	8
1	3	light	light	intermediate	2	350	49	6	-0.32	0.714	1	8	8
0	4	light	light	intermediate	3	550	49	9	-0.8	0.714	1	11	11
0	4	light	light	intermediate	3	550	49	9	-0.8	0.714	1	11	11
1	4	light	light	intermediate	3	550	49	9	-0.8	0.714	1	11	11
0	4	light	light	intermediate	3	550	49	9	-0.8	0.714	1	11	11
0	1	light	light	intermediate	1	653	49	10	0.04	0.714	1	12	12
0	3	light	light	intermediate	3	761	49	11	-1.01	0.714	1	13	13
1	3	light	light	intermediate	3	761	49	11	-1.01	0.714	1	13	13
0	3	light	light	intermediate	3	761	49	11	-1.01	0.714	1	13	13
1	1	intermediate	intermediate	intermediate	1	15	50	1	-0.11	0.591	1	4	3
0	1	dark	intermediate	intermediate	2	67	50	2	-0.71	0.591	1	5	4
1	1	intermediate	intermediate	intermediate	3	142	50	3	-0.09	0.591	1	6	5
1	3	dark	intermediate	intermediate	3	220	50	4	-1.45	0.591	1	7	6
0	3	intermediate	intermediate	intermediate	3	220	50	4	-1.45	0.591	1	7	6
1	3	intermediate	intermediate	intermediate	3	220	50	4	-1.45	0.591	1	7	6
1	2	light	intermediate	light	1	16	51	1	0.03	0.348	1	4	4
1	2	light	intermediate	light	1	16	51	1	0.03	0.348	1	4	4
1	3	light	intermediate	intermediate	3	221	52	4	-0.13	0.348	1	1	1
1	3	intermediate	intermediate	intermediate	3	221	52	4	-0.13	0.348	1	1	1
0	3	intermediate	intermediate	intermediate	3	221	52	4	-0.13	0.348	1	1	1
1	1	dark	intermediate	dark	2	68	53	2	0.94	0.647	1	2	2
0	2	dark	intermediate	dark	3	143	53	3	0.79	0.647	1	3	3
1	2	intermediate	intermediate	dark	3	143	53	3	0.79	0.647	1	3	3
1	1	intermediate	intermediate	intermediate	1	17	54	1	-0.68	0.81	1	4	2
0	1	light	intermediate	intermediate	2	69	54	2	-0.71	0.81	1	5	3
0	2	intermediate	intermediate	intermediate	3	222	54	4	0.04	0.81	1	7	5
0	2	light	intermediate	intermediate	3	222	54	4	0.04	0.81	1	7	5
1	1	light	intermediate	light	3	223	55	4	1.19	0.533	1	1	1
1	1	dark	intermediate	dark	1	18	56	1	-1.4	0.667	1	3	10
0	1	light	intermediate	light	1	19	57	1	-0.83	0.867	1	4	5
1	2	intermediate	intermediate	intermediate	1	20	58	1	0.18	0.667	1	5	6
0	2	intermediate	intermediate	intermediate	1	20	58	1	0.18	0.667	1	5	6
0	3	light	intermediate	light	3	224	59	4	1.85	0.667	1	1	1
0	3	intermediate	intermediate	light	3	224	59	4	1.85	0.667	1	1	1
0	3	intermediate	intermediate	light	3	224	59	4	1.85	0.667	1	1	1
1	1	light	light	light	1	21	60	1	0.03	0.789	1	2	2
0	1	light	light	light	2	70	60	2	-0.11	0.789	1	3	3
1	3	light	light	light	3	144	60	3	0.29	0.789	1	4	4
1	3	light	light	light	3	144	60	3	0.29	0.789	1	4	4
1	3	light	light	light	3	144	60	3	0.29	0.789	1	4	4
1	1	light	light	light	1	301	60	5	-0.38	0.789	1	6	6
1	3	light	light	light	2	352	60	6	2.79	0.789	1	7	7
0	3	light	light	light	2	352	60	6	2.79	0.789	1	7	7
0	3	light	light	light	2	352	60	6	2.79	0.789	0	7	7
1	1	light	light	light	2	424	60	7	0.6	0.789	1	8	8
1	1	light	light	light	1	657	60	10	0.34	0.789	1	11	11
1	3	intermediate	light	intermediate	3	225	61	4	0.2	0.789	1	1	5
0	3	intermediate	light	intermediate	3	225	61	4	0.2	0.789	1	1	5
1	3	intermediate	light	intermediate	3	225	61	4	0.2	0.789	1	1	5
0	2	light	intermediate	light	1	22	62	1	-0.68	0.778	1	1	2
0	2	light	intermediate	light	1	22	62	1	-0.68	0.778	1	1	2
0	1	light	intermediate	light	2	71	62	2	0.19	0.778	1	2	3
1	3	light	intermediate	light	3	226	62	4	1.69	0.778	1	4	5
1	3	light	intermediate	light	3	226	62	4	1.69	0.778	1	4	5
1	3	light	intermediate	light	3	226	62	4	1.69	0.778	0	4	5
0	2	light	light	light	2	353	62	6	1.49	0.778	1	6	1
0	2	light	light	light	2	353	62	6	1.49	0.778	1	6	1
0	2	light	light	light	2	425	62	7	1	0.778	1	7	2
0	2	light	light	light	2	425	62	7	1	0.778	1	7	2
0	2	light	light	light	1	486	62	8	2.2	0.778	1	8	3
1	2	light	light	light	1	486	62	8	2.2	0.778	1	8	3
0	1	intermediate	intermediate	intermediate	2	72	63	2	0.04	0.333	1	6	6
1	1	light	intermediate	light	1	23	64	1	0.46	0.571	1	3	3
1	2	intermediate	intermediate	light	2	73	64	2	0.04	0.571	1	4	4
0	2	light	intermediate	light	2	73	64	2	0.04	0.571	1	4	4
0	3	intermediate	intermediate	light	3	145	64	3	1.04	0.571	1	5	5
1	3	light	intermediate	light	3	145	64	3	1.04	0.571	1	5	5
1	3	light	intermediate	light	3	145	64	3	1.04	0.571	0	5	5
1	4	intermediate	intermediate	light	3	227	64	4	0.04	0.571	1	6	6
0	4	light	intermediate	light	3	227	64	4	0.04	0.571	1	6	6
1	4	intermediate	intermediate	light	3	227	64	4	0.04	0.571	1	6	6
1	4	intermediate	intermediate	light	3	227	64	4	0.04	0.571	1	6	6
0	2	light	intermediate	light	1	302	64	5	1.59	0.571	1	7	7
1	2	light	intermediate	light	1	302	64	5	1.59	0.571	1	7	7
1	1	intermediate	intermediate	light	2	354	64	6	0.97	0.571	1	8	8
0	2	intermediate	intermediate	intermediate	1	24	65	1	-0.83	0.778	1	1	1
0	2	intermediate	intermediate	intermediate	1	24	65	1	-0.83	0.778	1	1	1
1	1	dark	intermediate	intermediate	2	74	65	2	1.39	0.778	1	2	2
0	3	intermediate	intermediate	intermediate	3	146	65	3	0.04	0.778	1	3	3
1	3	intermediate	intermediate	intermediate	3	146	65	3	0.04	0.778	1	3	3
1	3	intermediate	intermediate	intermediate	3	146	65	3	0.04	0.778	1	3	3
0	3	dark	intermediate	intermediate	2	355	65	6	0.2	0.778	1	6	6
0	3	dark	intermediate	intermediate	2	355	65	6	0.2	0.778	1	6	6
0	3	intermediate	intermediate	intermediate	2	355	65	6	0.2	0.778	1	6	6
1	2	intermediate	intermediate	intermediate	3	552	65	9	-0.2	0.778	1	9	9
0	2	intermediate	intermediate	intermediate	3	552	65	9	-0.2	0.778	1	9	9
0	3	dark	intermediate	intermediate	3	765	65	11	0.13	0.778	1	11	11
0	3	dark	intermediate	intermediate	3	765	65	11	0.13	0.778	1	11	11
0	3	intermediate	intermediate	intermediate	3	765	65	11	0.13	0.778	1	11	11
1	1	intermediate	intermediate	intermediate	1	25	66	1	-0.54	0.824	1	7	7
0	3	dark	intermediate	intermediate	3	147	67	3	0.16	0.824	1	1	9
1	3	intermediate	intermediate	intermediate	3	147	67	3	0.16	0.824	1	1	9
1	3	dark	intermediate	intermediate	3	147	67	3	0.16	0.824	1	1	9
1	3	intermediate	intermediate	intermediate	3	228	67	4	1.19	0.824	1	2	10
0	3	intermediate	intermediate	intermediate	3	228	67	4	1.19	0.824	1	2	10
1	3	dark	intermediate	intermediate	3	228	67	4	1.19	0.824	1	2	10
0	2	intermediate	intermediate	intermediate	2	356	67	6	0.32	0.824	1	4	12
0	2	intermediate	intermediate	intermediate	2	356	67	6	0.32	0.824	1	4	12
1	1	intermediate	intermediate	intermediate	2	426	67	7	0.9	0.824	1	5	13
0	2	light	intermediate	intermediate	1	487	67	8	0.3	0.824	1	6	14
1	2	light	intermediate	intermediate	1	487	67	8	0.3	0.824	1	6	14
1	2	light	intermediate	light	3	148	68	3	0.54	0.87	1	1	1
0	2	light	intermediate	light	3	148	68	3	0.54	0.87	1	1	1
1	1	intermediate	intermediate	intermediate	2	75	69	2	-0.26	0.478	1	3	6
1	1	intermediate	intermediate	intermediate	2	76	70	2	1.54	0.619	1	2	2
0	1	intermediate	intermediate	intermediate	3	149	70	3	0.29	0.619	1	3	3
0	1	intermediate	intermediate	intermediate	3	229	70	4	0.2	0.619	1	4	4
1	1	intermediate	intermediate	intermediate	2	358	70	6	1.75	0.619	1	6	6
1	1	intermediate	intermediate	dark	1	26	71	1	-0.11	0.727	1	2	2
1	2	dark	intermediate	dark	2	77	71	2	0.34	0.727	1	3	3
0	2	dark	intermediate	dark	2	77	71	2	0.34	0.727	1	3	3
0	2	dark	intermediate	dark	3	230	71	4	-0.13	0.727	1	5	5
0	2	dark	intermediate	dark	3	230	71	4	-0.13	0.727	1	5	5
0	2	intermediate	intermediate	dark	2	359	71	6	-0.19	0.727	1	7	7
0	2	intermediate	intermediate	dark	2	359	71	6	-0.19	0.727	1	7	7
1	1	intermediate	intermediate	dark	1	488	71	8	-0.9	0.727	1	9	9
0	3	intermediate	intermediate	dark	3	556	71	9	-0.2	0.727	1	10	10
1	3	intermediate	intermediate	dark	3	556	71	9	-0.2	0.727	1	10	10
0	3	intermediate	intermediate	dark	3	556	71	9	-0.2	0.727	1	10	10
0	1	dark	intermediate	dark	1	660	71	10	0.04	0.727	1	11	11
0	2	dark	intermediate	dark	3	771	71	11	-0.25	0.727	1	12	12
1	2	dark	intermediate	dark	3	771	71	11	-0.25	0.727	1	12	12
0	2	intermediate	intermediate	intermediate	2	78	72	2	-0.71	0.714	1	1	2
0	2	light	intermediate	intermediate	2	78	72	2	-0.71	0.714	1	1	2
1	3	intermediate	intermediate	intermediate	3	150	72	3	-0.09	0.714	1	2	3
0	3	intermediate	intermediate	intermediate	3	150	72	3	-0.09	0.714	1	2	3
0	3	intermediate	intermediate	intermediate	3	150	72	3	-0.09	0.714	1	2	3
0	3	intermediate	intermediate	intermediate	3	231	72	4	-1.28	0.714	1	3	4
1	3	intermediate	intermediate	intermediate	3	231	72	4	-1.28	0.714	1	3	4
0	3	intermediate	intermediate	intermediate	3	231	72	4	-1.28	0.714	1	3	4
0	1	intermediate	intermediate	intermediate	1	303	72	5	-0.88	0.714	1	4	5
1	2	intermediate	intermediate	intermediate	1	489	72	8	0.9	0.714	1	7	10
0	2	intermediate	intermediate	intermediate	1	489	72	8	0.9	0.714	1	7	10
0	2	dark	intermediate	intermediate	1	27	73	1	0.89	0.667	1	3	4
1	2	dark	intermediate	intermediate	1	27	73	1	0.89	0.667	1	3	4
1	2	dark	intermediate	intermediate	2	79	73	2	0.34	0.667	1	4	5
1	2	dark	intermediate	intermediate	2	79	73	2	0.34	0.667	1	4	5
1	4	light	intermediate	intermediate	3	151	73	3	-0.21	0.667	1	5	6
1	4	intermediate	intermediate	intermediate	3	151	73	3	-0.21	0.667	1	5	6
1	4	intermediate	intermediate	intermediate	3	151	73	3	-0.21	0.667	1	5	6
0	4	dark	intermediate	intermediate	3	151	73	3	-0.21	0.667	1	5	6
0	4	intermediate	intermediate	intermediate	3	152	74	3	-0.21	0.762	1	1	1
1	4	intermediate	intermediate	intermediate	3	152	74	3	-0.21	0.762	1	1	1
1	4	dark	intermediate	intermediate	3	152	74	3	-0.21	0.762	1	1	1
1	4	intermediate	intermediate	intermediate	3	152	74	3	-0.21	0.762	1	1	1
0	1	dark	intermediate	intermediate	1	304	74	5	0.11	0.762	1	3	3
1	1	intermediate	intermediate	intermediate	2	360	74	6	1.36	0.762	1	4	4
0	3	light	intermediate	intermediate	3	558	74	9	1	0.762	1	7	7
0	3	intermediate	intermediate	intermediate	3	558	74	9	1	0.762	1	7	7
0	3	light	intermediate	intermediate	3	558	74	9	1	0.762	1	7	7
1	2	light	light	light	2	80	75	2	-0.86	0.591	1	7	5
0	2	light	light	light	2	80	75	2	-0.86	0.591	1	7	5
1	3	light	light	light	3	153	75	3	-0.97	0.591	1	8	6
0	3	light	light	light	3	153	75	3	-0.97	0.591	1	8	6
1	2	light	light	light	3	232	75	4	-1.28	0.591	1	9	7
1	2	light	light	light	3	232	75	4	-1.28	0.591	1	9	7
1	2	light	light	light	2	429	75	7	-0.7	0.591	1	12	10
1	2	light	light	light	2	429	75	7	-0.7	0.591	1	12	10
0	1	dark	dark	dark	1	28	76	1	0.18	0.941	1	6	6
0	1	dark	dark	dark	2	81	76	2	0.34	0.941	1	7	7
1	3	intermediate	dark	dark	3	154	76	3	0.66	0.941	1	8	8
0	3	dark	dark	dark	3	154	76	3	0.66	0.941	1	8	8
1	3	dark	dark	dark	3	154	76	3	0.66	0.941	1	8	8
0	2	dark	dark	dark	3	233	76	4	0.7	0.941	1	9	9
1	2	dark	dark	dark	3	233	76	4	0.7	0.941	1	9	9
0	1	dark	dark	dark	2	361	76	6	0.71	0.941	1	11	11
0	1	intermediate	intermediate	dark	1	490	76	8	-0.2	0.941	1	14	14
0	2	intermediate	intermediate	intermediate	2	82	77	2	0.64	0.864	1	12	4
0	2	intermediate	intermediate	intermediate	2	82	77	2	0.64	0.864	1	12	4
0	2	intermediate	intermediate	light	1	29	78	1	1.04	0.833	1	5	4
0	2	light	intermediate	light	1	29	78	1	1.04	0.833	0	5	4
0	3	intermediate	intermediate	light	2	83	78	2	0.34	0.833	1	6	5
1	3	intermediate	intermediate	light	2	83	78	2	0.34	0.833	1	6	5
1	3	light	intermediate	light	2	83	78	2	0.34	0.833	1	6	5
1	3	intermediate	intermediate	light	3	155	78	3	-0.09	0.833	1	7	6
1	3	intermediate	intermediate	light	3	155	78	3	-0.09	0.833	1	7	6
1	3	intermediate	intermediate	light	3	155	78	3	-0.09	0.833	0	7	6
0	4	intermediate	intermediate	light	3	234	78	4	-0.29	0.833	1	8	7
1	4	intermediate	intermediate	light	3	234	78	4	-0.29	0.833	1	8	7
1	4	intermediate	intermediate	light	3	234	78	4	-0.29	0.833	1	8	7
0	4	intermediate	intermediate	light	3	234	78	4	-0.29	0.833	1	8	7
0	2	intermediate	intermediate	light	2	362	78	6	0.2	0.833	1	10	9
0	2	intermediate	intermediate	light	2	362	78	6	0.2	0.833	1	10	9
0	1	intermediate	intermediate	intermediate	1	30	79	1	0.32	0.933	1	5	3
0	2	intermediate	intermediate	intermediate	2	84	79	2	-0.26	0.933	1	6	4
0	2	intermediate	intermediate	intermediate	2	84	79	2	-0.26	0.933	1	6	4
1	2	intermediate	light	dark	1	305	80	5	-0.05	0.933	1	1	1
0	2	intermediate	light	dark	1	305	80	5	-0.05	0.933	0	1	1
0	3	intermediate	light	dark	2	363	80	6	-1.23	0.933	1	2	2
1	3	intermediate	light	dark	2	363	80	6	-1.23	0.933	1	2	2
1	3	intermediate	light	dark	2	363	80	6	-1.23	0.933	1	2	2
1	1	dark	intermediate	intermediate	2	85	81	2	0.49	0.647	1	1	1
0	1	intermediate	intermediate	intermediate	3	156	81	3	0.29	0.647	1	2	2
0	1	intermediate	intermediate	intermediate	3	157	82	3	-0.97	0.6	1	4	1
1	3	intermediate	intermediate	intermediate	3	235	82	4	-1.12	0.6	1	5	2
0	3	intermediate	intermediate	intermediate	3	235	82	4	-1.12	0.6	1	5	2
1	3	dark	intermediate	intermediate	3	235	82	4	-1.12	0.6	1	5	2
1	1	intermediate	intermediate	intermediate	1	306	83	5	-0.05	0.357	1	1	1
0	1	light	light	intermediate	1	31	84	1	-0.68	0.857	1	1	4
0	2	light	light	intermediate	2	86	84	2	-0.26	0.857	1	2	5
1	2	light	light	intermediate	2	86	84	2	-0.26	0.857	1	2	5
0	2	intermediate	light	intermediate	3	158	84	3	-0.09	0.857	1	3	6
0	2	intermediate	light	intermediate	3	158	84	3	-0.09	0.857	1	3	6
0	2	intermediate	light	intermediate	3	236	84	4	-0.13	0.857	1	4	7
0	2	intermediate	light	intermediate	3	236	84	4	-0.13	0.857	1	4	7
1	2	light	intermediate	intermediate	1	32	85	1	0.32	0.571	1	5	2
0	2	intermediate	intermediate	intermediate	1	32	85	1	0.32	0.571	1	5	2
1	4	intermediate	intermediate	intermediate	3	237	86	4	0.2	0.571	1	1	5
0	4	light	intermediate	intermediate	3	237	86	4	0.2	0.571	1	1	5
0	4	intermediate	intermediate	intermediate	3	237	86	4	0.2	0.571	1	1	5
0	4	intermediate	intermediate	intermediate	3	237	86	4	0.2	0.571	1	1	5
1	3	light	intermediate	intermediate	1	33	87	1	-1.4	0.857	1	4	4
0	3	light	intermediate	intermediate	1	33	87	1	-1.4	0.857	1	4	4
0	3	intermediate	intermediate	intermediate	1	33	87	1	-1.4	0.857	1	4	4
1	2	intermediate	intermediate	intermediate	2	87	87	2	-1.46	0.857	1	5	5
0	2	intermediate	intermediate	intermediate	2	87	87	2	-1.46	0.857	1	5	5
0	3	light	intermediate	intermediate	3	159	87	3	-0.84	0.857	1	6	6
1	3	intermediate	intermediate	intermediate	3	238	87	4	-0.79	0.857	1	7	7
1	3	intermediate	intermediate	intermediate	3	238	87	4	-0.79	0.857	1	7	7
1	3	intermediate	intermediate	intermediate	3	238	87	4	-0.79	0.857	1	7	7
0	3	intermediate	light	dark	2	88	88	2	-0.11	0.643	1	1	1
1	3	intermediate	light	dark	2	88	88	2	-0.11	0.643	1	1	1
0	3	intermediate	light	dark	2	88	88	2	-0.11	0.643	0	1	1
0	3	light	light	light	3	239	89	4	1.69	0.643	1	1	3
0	3	light	light	light	3	239	89	4	1.69	0.643	1	1	3
1	3	light	light	light	3	239	89	4	1.69	0.643	1	1	3
0	2	light	light	light	2	433	89	7	-0.3	0.643	1	4	6
0	2	light	light	light	2	433	89	7	-0.3	0.643	1	4	6
0	3	light	light	light	3	560	89	9	-0.8	0.643	1	6	8
1	3	light	light	light	3	560	89	9	-0.8	0.643	1	6	8
1	3	light	light	light	3	560	89	9	-0.8	0.643	1	6	8
1	3	light	light	light	3	779	89	11	-0.12	0.643	1	8	10
0	3	light	light	light	3	779	89	11	-0.12	0.643	1	8	10
1	3	light	light	light	3	779	89	11	-0.12	0.643	1	8	10
1	3	light	light	light	3	160	90	3	1.67	1	1	6	7
0	3	light	light	light	3	160	90	3	1.67	1	1	6	7
1	3	light	light	light	3	160	90	3	1.67	1	1	6	7
0	1	light	light	light	3	240	90	4	0.7	1	1	7	8
1	1	light	light	light	2	364	90	6	0.32	1	1	9	10
0	2	light	light	light	2	434	90	7	1.1	1	1	10	11
0	2	light	light	light	2	434	90	7	1.1	1	1	10	11
0	3	light	intermediate	intermediate	3	241	91	4	1.03	0.857	1	1	1
0	3	intermediate	intermediate	intermediate	3	241	91	4	1.03	0.857	1	1	1
0	3	intermediate	intermediate	intermediate	3	241	91	4	1.03	0.857	1	1	1
1	1	intermediate	light	intermediate	1	34	92	1	-0.11	0.714	1	5	5
1	1	intermediate	light	intermediate	3	161	92	3	-0.97	0.714	1	7	7
1	3	intermediate	light	intermediate	3	242	92	4	-0.62	0.714	1	8	8
1	3	intermediate	light	intermediate	3	242	92	4	-0.62	0.714	1	8	8
1	3	intermediate	light	intermediate	3	242	92	4	-0.62	0.714	1	8	8
1	2	intermediate	light	intermediate	1	307	92	5	-0.55	0.714	1	9	9
0	2	intermediate	light	intermediate	1	307	92	5	-0.55	0.714	0	1	1
0	1	intermediate	intermediate	intermediate	1	290	93	5	0.77	0.667	1	2	6
0	2	intermediate	intermediate	intermediate	2	340	93	6	0.58	0.667	1	3	7
0	2	intermediate	intermediate	intermediate	2	340	93	6	0.58	0.667	1	3	7
1	2	intermediate	intermediate	intermediate	1	477	93	8	0.4	0.667	1	5	13
0	2	light	intermediate	intermediate	1	477	93	8	0.4	0.667	1	5	13
0	1	light	light	intermediate	3	744	93	11	-0.88	0.667	1	8	1
1	2	intermediate	intermediate	light	1	35	94	1	1.75	0.929	1	2	4
0	2	light	intermediate	light	1	35	94	1	1.75	0.929	0	2	4
0	1	light	intermediate	light	2	89	94	2	3.05	0.929	1	3	5
1	1	intermediate	intermediate	intermediate	3	162	95	3	2.8	0.929	1	1	6
0	2	intermediate	intermediate	intermediate	3	243	95	4	0.2	0.929	1	2	7
1	2	intermediate	intermediate	intermediate	3	243	95	4	0.2	0.929	1	2	7
0	1	intermediate	intermediate	intermediate	1	308	95	5	0.28	0.929	1	3	8
0	2	intermediate	intermediate	intermediate	3	563	95	9	-0.4	0.929	1	7	12
1	2	light	intermediate	intermediate	3	563	95	9	-0.4	0.929	1	7	12
1	2	intermediate	intermediate	intermediate	1	669	95	10	-0.27	0.929	1	8	13
0	2	light	intermediate	intermediate	1	669	95	10	-0.27	0.929	1	8	13
0	2	intermediate	light	intermediate	3	782	95	11	0.13	0.929	1	9	14
0	2	intermediate	light	intermediate	3	782	95	11	0.13	0.929	1	9	14
1	1	light	intermediate	intermediate	2	90	96	2	3.2	0.786	1	5	1
0	3	intermediate	intermediate	intermediate	3	163	96	3	0.79	0.786	1	6	2
0	3	light	intermediate	intermediate	3	163	96	3	0.79	0.786	1	6	2
1	3	intermediate	intermediate	intermediate	3	163	96	3	0.79	0.786	1	6	2
0	4	intermediate	intermediate	intermediate	3	244	96	4	0.04	0.786	1	7	3
1	4	intermediate	intermediate	intermediate	3	244	96	4	0.04	0.786	1	7	3
0	4	dark	intermediate	intermediate	3	244	96	4	0.04	0.786	1	7	3
1	4	intermediate	intermediate	intermediate	3	244	96	4	0.04	0.786	1	7	3
0	2	intermediate	intermediate	intermediate	2	365	96	6	0.97	0.786	1	9	5
1	2	intermediate	intermediate	intermediate	2	365	96	6	0.97	0.786	1	9	5
1	2	light	intermediate	intermediate	2	436	96	7	0.7	0.786	1	10	6
0	2	intermediate	intermediate	intermediate	2	436	96	7	0.7	0.786	1	10	6
1	1	light	intermediate	intermediate	1	494	96	8	0.9	0.786	1	11	7
1	3	dark	intermediate	intermediate	3	564	96	9	-0.2	0.786	1	12	8
0	3	intermediate	intermediate	intermediate	3	564	96	9	-0.2	0.786	1	12	8
0	3	intermediate	intermediate	intermediate	3	564	96	9	-0.2	0.786	1	12	8
0	3	dark	intermediate	intermediate	1	670	96	10	0.34	0.786	1	13	9
1	3	intermediate	intermediate	intermediate	1	670	96	10	0.34	0.786	1	13	9
0	3	intermediate	intermediate	intermediate	1	670	96	10	0.34	0.786	1	13	9
1	3	intermediate	intermediate	intermediate	3	783	96	11	-0.37	0.786	1	14	10
1	3	intermediate	intermediate	intermediate	3	783	96	11	-0.37	0.786	1	14	10
0	3	intermediate	intermediate	intermediate	3	783	96	11	-0.37	0.786	1	14	10
1	1	intermediate	intermediate	intermediate	1	36	97	1	0.03	1	1	3	4
1	1	light	intermediate	intermediate	2	91	97	2	0.79	1	1	4	5
1	2	light	intermediate	intermediate	3	245	97	4	-0.79	1	1	6	7
1	2	intermediate	intermediate	intermediate	3	245	97	4	-0.79	1	1	6	7
1	2	intermediate	intermediate	intermediate	2	366	97	6	1.23	1	1	8	9
1	2	intermediate	intermediate	intermediate	2	366	97	6	1.23	1	1	8	9
0	1	light	intermediate	intermediate	1	495	97	8	-0.5	1	1	10	11
1	3	intermediate	intermediate	intermediate	3	565	97	9	-0.4	1	1	11	12
0	3	intermediate	intermediate	intermediate	3	565	97	9	-0.4	1	1	11	12
0	3	light	intermediate	intermediate	3	565	97	9	-0.4	1	1	11	12
1	3	intermediate	intermediate	intermediate	3	246	98	4	0.37	0.5	1	2	2
1	3	intermediate	intermediate	intermediate	3	246	98	4	0.37	0.5	1	2	2
1	3	dark	intermediate	intermediate	3	246	98	4	0.37	0.5	1	2	2
0	2	dark	intermediate	intermediate	2	437	98	7	1	0.5	1	5	5
0	2	intermediate	intermediate	intermediate	2	437	98	7	1	0.5	1	5	5
1	1	intermediate	intermediate	intermediate	2	92	99	2	2.44	0.615	1	4	3
0	3	dark	intermediate	dark	3	247	100	4	1.85	0.615	1	1	5
1	3	intermediate	intermediate	dark	3	247	100	4	1.85	0.615	1	1	5
0	3	dark	intermediate	dark	3	247	100	4	1.85	0.615	1	1	5
0	3	intermediate	intermediate	dark	2	367	100	6	0.07	0.615	1	3	7
1	3	intermediate	intermediate	dark	2	367	100	6	0.07	0.615	1	3	7
1	3	intermediate	intermediate	dark	2	367	100	6	0.07	0.615	1	3	7
1	2	dark	intermediate	dark	3	566	100	9	1	0.615	1	5	9
1	2	intermediate	intermediate	dark	3	566	100	9	1	0.615	1	5	9
1	3	light	light	intermediate	2	93	101	2	0.49	0.692	1	3	1
0	3	intermediate	light	intermediate	2	93	101	2	0.49	0.692	1	3	1
1	3	intermediate	light	intermediate	2	93	101	2	0.49	0.692	0	3	1
1	3	intermediate	dark	intermediate	3	164	102	3	-0.72	0.667	1	4	5
0	3	intermediate	dark	intermediate	3	164	102	3	-0.72	0.667	1	4	5
1	3	dark	dark	intermediate	3	164	102	3	-0.72	0.667	1	4	5
1	4	dark	dark	intermediate	3	248	102	4	0.2	0.667	1	5	6
1	4	dark	dark	intermediate	3	248	102	4	0.2	0.667	1	5	6
1	4	dark	dark	intermediate	3	248	102	4	0.2	0.667	1	5	6
1	4	intermediate	dark	intermediate	3	248	102	4	0.2	0.667	1	5	6
1	3	light	dark	light	3	249	103	4	0.53	0.75	1	5	5
0	3	intermediate	dark	light	3	249	103	4	0.53	0.75	1	5	5
1	3	intermediate	dark	light	3	249	103	4	0.53	0.75	1	5	5
1	2	light	intermediate	light	2	440	103	7	1.1	0.75	1	8	1
0	2	intermediate	intermediate	light	2	440	103	7	1.1	0.75	1	8	1
1	2	light	intermediate	light	3	568	103	9	0.4	0.75	1	10	3
0	2	intermediate	intermediate	light	3	568	103	9	0.4	0.75	1	10	3
0	3	intermediate	intermediate	light	3	787	103	11	0.13	0.75	1	12	5
1	3	light	intermediate	light	3	787	103	11	0.13	0.75	1	12	5
1	3	light	intermediate	light	3	787	103	11	0.13	0.75	1	12	5
0	3	light	light	intermediate	2	94	104	2	0.34	0.833	1	3	2
1	3	light	light	intermediate	2	94	104	2	0.34	0.833	1	3	2
0	3	light	light	intermediate	2	94	104	2	0.34	0.833	1	3	2
1	3	light	light	intermediate	3	165	104	3	0.16	0.833	1	4	3
0	3	light	light	intermediate	3	165	104	3	0.16	0.833	1	4	3
1	3	light	light	intermediate	3	165	104	3	0.16	0.833	1	4	3
0	1	intermediate	light	intermediate	1	309	104	5	-0.22	0.833	1	6	5
1	2	intermediate	light	intermediate	2	369	104	6	-0.19	0.833	1	7	6
0	2	intermediate	light	intermediate	2	369	104	6	-0.19	0.833	1	7	6
0	2	light	light	intermediate	2	441	104	7	1	0.833	1	8	7
1	2	intermediate	light	intermediate	2	441	104	7	1	0.833	1	8	7
1	1	light	light	light	2	95	105	2	-0.41	0.9	1	1	1
1	2	light	light	light	3	166	105	3	-0.09	0.9	1	2	2
0	2	intermediate	light	light	3	166	105	3	-0.09	0.9	1	2	2
0	4	light	light	light	3	250	105	4	0.04	0.9	1	3	3
1	4	light	light	light	3	250	105	4	0.04	0.9	1	3	3
0	4	light	light	light	3	250	105	4	0.04	0.9	1	3	3
0	4	light	light	light	3	250	105	4	0.04	0.9	1	3	3
0	3	light	intermediate	light	2	370	105	6	0.97	0.9	1	5	1
1	3	light	intermediate	light	2	370	105	6	0.97	0.9	1	5	1
1	3	intermediate	intermediate	light	2	370	105	6	0.97	0.9	1	5	1
0	1	light	intermediate	light	2	442	105	7	2	0.9	1	6	2
0	4	light	intermediate	light	3	569	105	9	0.4	0.9	1	8	4
1	4	light	intermediate	light	3	569	105	9	0.4	0.9	1	8	4
1	4	light	intermediate	light	3	569	105	9	0.4	0.9	1	8	4
1	4	light	intermediate	light	3	569	105	9	0.4	0.9	0	8	4
1	3	light	light	light	3	790	105	11	-0.5	0.9	1	10	1
1	3	light	light	light	3	790	105	11	-0.5	0.9	1	10	1
0	3	light	light	light	3	790	105	11	-0.5	0.9	1	10	1
1	2	dark	intermediate	intermediate	2	96	106	2	0.34	0.75	1	2	3
0	2	intermediate	intermediate	intermediate	2	96	106	2	0.34	0.75	1	2	3
1	2	dark	dark	light	1	37	107	1	0.61	1	1	2	2
0	2	dark	dark	light	1	37	107	1	0.61	1	0	2	3
0	3	intermediate	dark	light	2	97	107	2	-0.86	1	1	3	3
0	3	intermediate	dark	light	2	97	107	2	-0.86	1	1	3	4
0	3	intermediate	dark	light	2	97	107	2	-0.86	1	1	3	4
1	4	intermediate	intermediate	light	3	167	107	3	-0.21	1	1	4	1
0	4	light	intermediate	light	3	167	107	3	-0.21	1	1	4	1
0	4	intermediate	intermediate	light	3	167	107	3	-0.21	1	1	4	1
0	4	intermediate	intermediate	light	3	167	107	3	-0.21	1	1	4	1
1	2	intermediate	intermediate	light	3	251	107	4	-1.45	1	1	5	2
0	2	intermediate	intermediate	light	3	251	107	4	-1.45	1	1	5	2
1	1	light	intermediate	light	1	310	107	5	0.6	1	1	6	3
0	3	intermediate	intermediate	light	2	372	107	6	-0.19	1	1	7	4
0	3	light	intermediate	light	2	372	107	6	-0.19	1	1	7	4
0	3	intermediate	intermediate	light	2	372	107	6	-0.19	1	1	7	4
0	1	intermediate	intermediate	light	2	444	107	7	-0.8	1	1	8	5
0	2	intermediate	intermediate	light	1	497	107	8	-0.6	1	1	9	6
0	2	intermediate	intermediate	light	1	497	107	8	-0.6	1	1	9	6
0	1	light	intermediate	light	3	168	108	3	1.67	0.833	1	1	1
0	2	intermediate	intermediate	intermediate	3	252	109	4	1.03	0.833	1	1	2
0	2	intermediate	intermediate	intermediate	3	252	109	4	1.03	0.833	1	1	2
0	1	intermediate	light	intermediate	2	373	109	6	0.71	0.833	1	3	2
0	1	intermediate	light	intermediate	1	498	109	8	1	0.833	1	5	4
1	1	light	light	light	2	98	110	2	0.19	0.75	1	3	3
1	2	light	light	light	3	169	110	3	-0.47	0.75	1	4	4
1	2	light	light	light	3	169	110	3	-0.47	0.75	1	4	4
0	2	light	light	light	3	253	110	4	-0.46	0.75	1	5	5
0	2	intermediate	light	light	3	253	110	4	-0.46	0.75	1	5	5
0	1	light	light	light	1	499	110	8	0.9	0.75	1	9	9
1	2	intermediate	intermediate	light	3	571	110	9	0.6	0.75	1	10	1
1	2	intermediate	intermediate	light	3	571	110	9	0.6	0.75	1	10	1
1	1	dark	intermediate	dark	2	99	111	2	-0.56	0.692	1	3	3
1	1	dark	intermediate	dark	3	170	111	3	0.79	0.692	1	4	4
0	2	dark	intermediate	dark	3	254	111	4	-0.13	0.692	1	5	5
1	2	dark	intermediate	dark	3	254	111	4	-0.13	0.692	1	5	5
0	2	dark	intermediate	dark	1	311	111	5	2.25	0.692	1	6	6
1	2	dark	intermediate	dark	1	311	111	5	2.25	0.692	0	6	6
0	3	intermediate	intermediate	dark	2	374	111	6	0.71	0.692	1	7	7
0	3	dark	intermediate	dark	2	374	111	6	0.71	0.692	1	7	7
1	3	intermediate	intermediate	dark	2	374	111	6	0.71	0.692	1	7	7
0	2	light	intermediate	intermediate	1	38	112	1	-0.97	0.75	1	2	2
1	2	light	intermediate	intermediate	1	38	112	1	-0.97	0.75	1	2	2
1	1	intermediate	intermediate	intermediate	2	100	112	2	-1.31	0.75	1	3	3
0	3	intermediate	intermediate	intermediate	3	171	112	3	-0.34	0.75	1	4	4
0	3	intermediate	intermediate	intermediate	3	171	112	3	-0.34	0.75	1	4	4
0	3	intermediate	intermediate	intermediate	3	171	112	3	-0.34	0.75	1	4	4
0	3	intermediate	intermediate	intermediate	3	255	112	4	-0.46	0.75	1	5	5
0	3	intermediate	intermediate	intermediate	3	255	112	4	-0.46	0.75	1	5	5
0	3	intermediate	intermediate	intermediate	3	255	112	4	-0.46	0.75	1	5	5
0	1	dark	intermediate	intermediate	1	312	112	5	-0.71	0.75	1	6	6
1	3	light	intermediate	intermediate	2	375	112	6	-0.97	0.75	1	7	7
0	3	intermediate	intermediate	intermediate	2	375	112	6	-0.97	0.75	1	7	7
1	3	intermediate	intermediate	intermediate	2	375	112	6	-0.97	0.75	1	7	7
0	1	light	intermediate	intermediate	1	500	112	8	-0.2	0.75	1	9	9
0	1	light	intermediate	intermediate	1	39	113	1	-0.11	0.818	1	1	1
0	2	intermediate	intermediate	intermediate	2	101	113	2	-0.41	0.818	1	2	2
1	2	light	intermediate	intermediate	2	101	113	2	-0.41	0.818	1	2	2
0	1	intermediate	intermediate	intermediate	3	172	113	3	-1.35	0.818	1	3	3
1	1	intermediate	intermediate	intermediate	2	445	113	7	0.7	0.818	1	7	7
1	1	intermediate	intermediate	intermediate	1	501	113	8	0.3	0.818	1	8	8
1	1	intermediate	intermediate	intermediate	3	573	113	9	-1.2	0.818	1	9	9
1	1	intermediate	intermediate	intermediate	1	675	113	10	-0.87	0.818	1	10	10
0	1	light	light	intermediate	1	40	114	1	-0.4	0.636	1	1	1
1	3	light	light	intermediate	3	256	114	4	-1.78	0.636	1	4	4
1	3	intermediate	light	intermediate	3	256	114	4	-1.78	0.636	1	4	4
0	3	intermediate	light	intermediate	3	256	114	4	-1.78	0.636	1	4	4
0	1	intermediate	light	intermediate	1	313	114	5	-1.2	0.636	1	5	5
0	2	light	intermediate	intermediate	1	41	115	1	-0.25	0.818	1	1	1
0	2	intermediate	intermediate	intermediate	1	41	115	1	-0.25	0.818	1	1	1
0	1	intermediate	intermediate	intermediate	2	102	115	2	-0.71	0.818	1	2	2
0	3	intermediate	intermediate	dark	3	257	116	4	-0.46	0.818	1	2	4
1	3	dark	intermediate	dark	3	257	116	4	-0.46	0.818	1	2	4
1	3	dark	intermediate	dark	3	257	116	4	-0.46	0.818	1	2	4
1	1	intermediate	intermediate	dark	1	314	116	5	-1.7	0.818	1	3	5
1	4	dark	intermediate	dark	2	376	116	6	-0.84	0.818	1	4	6
1	4	dark	intermediate	dark	2	376	116	6	-0.84	0.818	1	4	6
1	4	intermediate	intermediate	dark	2	376	116	6	-0.84	0.818	1	4	6
1	4	intermediate	intermediate	dark	2	376	116	6	-0.84	0.818	1	4	6
1	1	intermediate	intermediate	dark	2	446	116	7	-1.2	0.818	1	5	7
1	2	intermediate	intermediate	dark	1	502	116	8	-0.9	0.818	1	6	8
0	2	intermediate	intermediate	dark	1	502	116	8	-0.9	0.818	1	6	8
1	3	dark	intermediate	dark	3	575	116	9	-0.6	0.818	1	7	9
1	3	intermediate	intermediate	dark	3	575	116	9	-0.6	0.818	1	7	9
0	3	dark	intermediate	dark	3	575	116	9	-0.6	0.818	1	7	9
1	2	dark	intermediate	dark	3	797	116	11	1.53	0.818	1	9	11
1	2	NA	intermediate	dark	3	797	116	11	1.53	0.818	1	9	11
0	2	NA	intermediate	dark	3	797	116	11	1.53	0.818	0	9	11
0	2	intermediate	light	intermediate	2	103	117	2	0.79	0.909	1	2	2
1	2	intermediate	light	intermediate	2	103	117	2	0.79	0.909	1	2	2
0	2	intermediate	light	intermediate	3	258	117	4	2.18	0.909	1	4	4
1	2	intermediate	light	intermediate	3	258	117	4	2.18	0.909	1	4	4
1	1	light	light	intermediate	1	315	117	5	0.11	0.909	1	5	5
1	2	intermediate	light	intermediate	3	576	117	9	0.6	0.909	1	9	9
0	2	intermediate	light	intermediate	3	576	117	9	0.6	0.909	1	9	9
1	2	intermediate	light	intermediate	3	576	117	9	0.6	0.909	1	9	9
0	1	intermediate	intermediate	intermediate	1	42	118	1	-0.25	0.909	1	1	1
0	1	light	light	intermediate	3	173	118	3	0.54	0.909	1	3	1
0	2	light	light	intermediate	2	377	118	6	-0.06	0.909	1	6	4
0	2	intermediate	light	intermediate	2	377	118	6	-0.06	0.909	1	6	4
0	3	intermediate	light	intermediate	3	577	118	9	-0.6	0.909	1	9	7
1	3	light	light	intermediate	3	577	118	9	-0.6	0.909	1	9	7
1	3	intermediate	light	intermediate	3	577	118	9	-0.6	0.909	1	9	7
0	1	intermediate	light	intermediate	1	677	118	10	1.85	0.909	1	10	8
1	1	dark	dark	intermediate	2	104	119	2	1.39	1	1	2	2
0	2	intermediate	dark	intermediate	3	174	119	3	0.16	1	1	3	3
1	2	dark	dark	intermediate	3	174	119	3	0.16	1	1	3	3
0	3	dark	dark	intermediate	3	259	119	4	-0.29	1	1	4	4
0	3	intermediate	dark	intermediate	3	259	119	4	-0.29	1	1	4	4
1	3	intermediate	dark	intermediate	3	259	119	4	-0.29	1	1	4	4
1	1	intermediate	dark	intermediate	1	316	119	5	-0.05	1	1	5	5
0	2	intermediate	dark	intermediate	2	378	119	6	0.97	1	1	6	6
0	2	intermediate	dark	intermediate	2	378	119	6	0.97	1	1	6	6
0	1	intermediate	dark	intermediate	2	447	119	7	0.5	1	1	7	7
1	1	intermediate	dark	intermediate	1	503	119	8	0.6	1	1	8	8
0	3	light	intermediate	intermediate	1	43	120	1	1.75	0.455	1	1	1
1	3	NA	intermediate	intermediate	1	43	120	1	1.75	0.455	1	1	1
0	3	NA	intermediate	intermediate	1	43	120	1	1.75	0.455	1	1	1
0	1	light	light	light	1	44	121	1	-0.11	0.727	1	1	1
0	3	dark	intermediate	intermediate	3	175	122	3	-0.84	0.909	1	3	3
0	3	intermediate	intermediate	intermediate	3	175	122	3	-0.84	0.909	1	3	3
1	3	intermediate	intermediate	intermediate	3	175	122	3	-0.84	0.909	1	3	3
0	1	intermediate	intermediate	dark	2	105	123	2	-0.41	0.6	1	1	1
1	2	intermediate	intermediate	dark	3	176	123	3	-0.34	0.6	1	2	2
1	2	intermediate	intermediate	dark	3	176	123	3	-0.34	0.6	1	2	2
0	1	intermediate	intermediate	dark	3	260	123	4	-0.46	0.6	1	3	3
1	2	intermediate	intermediate	dark	1	317	123	5	-0.38	0.6	1	4	4
1	2	intermediate	intermediate	dark	1	317	123	5	-0.38	0.6	1	4	4
1	2	intermediate	intermediate	dark	2	381	123	6	-0.19	0.6	1	5	5
1	2	intermediate	intermediate	dark	2	381	123	6	-0.19	0.6	1	5	5
1	2	dark	intermediate	dark	2	106	124	2	1.54	1	1	1	1
0	2	dark	intermediate	dark	2	106	124	2	1.54	1	1	1	1
0	2	dark	intermediate	dark	3	177	124	3	-0.21	1	1	2	2
1	2	dark	intermediate	dark	3	177	124	3	-0.21	1	1	2	2
0	3	dark	intermediate	dark	3	261	124	4	0.86	1	1	3	3
0	3	dark	intermediate	dark	3	261	124	4	0.86	1	1	3	3
0	3	dark	intermediate	dark	3	261	124	4	0.86	1	1	3	3
1	2	intermediate	intermediate	dark	1	318	124	5	-0.55	1	1	4	4
1	2	intermediate	intermediate	dark	1	318	124	5	-0.55	1	1	4	4
1	1	dark	intermediate	dark	2	450	124	7	0	1	1	6	6
0	2	dark	intermediate	dark	1	680	124	10	0.19	1	1	9	9
0	2	dark	intermediate	dark	1	680	124	10	0.19	1	1	9	9
1	4	dark	intermediate	dark	3	803	124	11	0.89	1	1	10	10
0	4	intermediate	intermediate	dark	3	803	124	11	0.89	1	1	10	10
0	4	dark	intermediate	dark	3	803	124	11	0.89	1	1	10	10
1	4	dark	intermediate	dark	3	803	124	11	0.89	1	1	10	10
1	1	light	light	intermediate	2	108	125	2	-0.56	0.5	1	1	1
0	1	light	light	intermediate	3	179	125	3	-0.34	0.5	1	2	2
0	2	light	light	intermediate	3	263	125	4	-1.12	0.5	1	3	3
0	2	light	light	intermediate	3	263	125	4	-1.12	0.5	1	3	3
1	1	light	light	intermediate	2	109	126	2	0.19	0.4	1	1	1
1	2	intermediate	light	intermediate	3	180	126	3	0.29	0.4	1	2	2
0	2	light	light	intermediate	3	180	126	3	0.29	0.4	0	2	2
1	1	dark	intermediate	intermediate	1	319	126	5	-1.04	0.4	1	4	1
0	2	light	light	light	3	181	127	3	1.67	0.9	1	2	2
1	2	light	light	light	3	181	127	3	1.67	0.9	1	2	2
1	3	light	light	light	3	264	127	4	-0.13	0.9	1	3	3
1	3	light	light	light	3	264	127	4	-0.13	0.9	1	3	3
1	3	light	light	light	3	264	127	4	-0.13	0.9	1	3	3
1	1	intermediate	intermediate	intermediate	2	110	128	2	-0.41	0.8	1	1	1
0	1	light	intermediate	intermediate	1	320	129	5	-0.05	0.8	1	1	1
0	3	light	intermediate	intermediate	2	385	129	6	0.58	0.8	1	2	2
1	3	intermediate	intermediate	intermediate	2	385	129	6	0.58	0.8	1	2	2
1	3	light	intermediate	intermediate	2	385	129	6	0.58	0.8	1	2	2
0	2	light	intermediate	intermediate	2	452	129	7	-0.7	0.8	1	3	3
1	2	intermediate	intermediate	intermediate	2	452	129	7	-0.7	0.8	1	3	3
1	3	intermediate	light	intermediate	3	581	129	9	-0.6	0.8	1	5	1
0	3	light	light	intermediate	3	581	129	9	-0.6	0.8	1	5	1
0	3	intermediate	light	intermediate	3	581	129	9	-0.6	0.8	1	5	1
0	1	intermediate	light	intermediate	1	682	129	10	-1.17	0.8	1	6	2
0	3	intermediate	light	intermediate	3	807	129	11	-0.37	0.8	1	7	3
0	3	intermediate	light	intermediate	3	807	129	11	-0.37	0.8	1	7	3
0	3	intermediate	light	intermediate	3	807	129	11	-0.37	0.8	1	7	3
1	1	light	light	light	2	111	130	2	-0.56	0.9	1	1	1
1	1	light	light	light	3	265	130	4	0.86	0.9	1	3	3
0	2	light	intermediate	intermediate	2	112	131	2	0.19	0.7	1	1	1
1	2	intermediate	intermediate	intermediate	2	112	131	2	0.19	0.7	1	1	1
1	1	intermediate	intermediate	intermediate	3	182	131	3	0.04	0.7	1	2	2
1	3	intermediate	intermediate	intermediate	3	266	131	4	0.2	0.7	1	3	3
1	3	intermediate	intermediate	intermediate	3	266	131	4	0.2	0.7	1	3	3
1	3	intermediate	intermediate	intermediate	3	266	131	4	0.2	0.7	1	3	3
0	1	intermediate	intermediate	intermediate	1	321	131	5	0.11	0.7	1	4	4
1	2	intermediate	intermediate	intermediate	2	113	132	2	-1.01	0.9	1	1	1
1	2	intermediate	intermediate	intermediate	2	113	132	2	-1.01	0.9	1	1	1
1	1	intermediate	intermediate	intermediate	3	183	132	3	1.8	0.9	1	2	2
1	3	intermediate	intermediate	intermediate	3	267	132	4	-0.46	0.9	1	3	3
1	3	intermediate	intermediate	intermediate	3	267	132	4	-0.46	0.9	1	3	3
0	3	intermediate	intermediate	intermediate	3	267	132	4	-0.46	0.9	1	3	3
0	2	intermediate	intermediate	intermediate	2	386	132	6	-0.71	0.9	1	5	5
0	2	intermediate	intermediate	intermediate	2	386	132	6	-0.71	0.9	1	5	5
0	2	intermediate	intermediate	intermediate	2	453	132	7	1.1	0.9	1	6	6
0	2	intermediate	intermediate	intermediate	2	453	132	7	1.1	0.9	1	6	6
0	2	intermediate	intermediate	intermediate	3	583	132	9	-1.6	0.9	1	8	8
0	2	intermediate	intermediate	intermediate	1	684	132	10	-0.12	0.9	1	9	9
0	2	dark	intermediate	intermediate	1	684	132	10	-0.12	0.9	1	9	9
0	1	intermediate	light	intermediate	2	114	133	2	-0.11	0.9	1	1	1
1	1	intermediate	light	intermediate	3	184	133	3	-1.35	0.9	1	2	2
1	1	intermediate	light	intermediate	3	268	133	4	0.04	0.9	1	3	3
1	1	light	light	intermediate	2	387	133	6	0.58	0.9	1	5	5
1	1	light	light	intermediate	3	809	133	11	2.04	0.9	1	10	10
1	1	dark	dark	intermediate	3	185	134	3	1.42	0.889	1	2	1
0	1	intermediate	dark	intermediate	1	507	134	8	1.2	0.889	1	7	6
1	3	intermediate	dark	intermediate	3	584	134	9	-0.4	0.889	1	8	7
0	3	dark	dark	intermediate	3	584	134	9	-0.4	0.889	1	8	7
0	3	intermediate	dark	intermediate	3	584	134	9	-0.4	0.889	1	8	7
0	1	dark	dark	intermediate	1	685	134	10	-0.57	0.889	1	9	8
1	3	dark	dark	intermediate	3	810	134	11	-0.63	0.889	1	10	9
0	3	intermediate	dark	intermediate	3	810	134	11	-0.63	0.889	1	10	9
1	3	dark	dark	intermediate	3	810	134	11	-0.63	0.889	1	10	9
1	2	dark	intermediate	intermediate	2	115	135	2	-1.31	0.6	1	1	1
0	2	dark	intermediate	intermediate	2	115	135	2	-1.31	0.6	1	1	1
0	3	intermediate	intermediate	intermediate	3	186	135	3	-1.09	0.6	1	2	2
0	3	dark	intermediate	intermediate	3	186	135	3	-1.09	0.6	1	2	2
0	3	intermediate	intermediate	intermediate	3	186	135	3	-1.09	0.6	1	2	2
1	3	intermediate	intermediate	intermediate	3	269	135	4	-0.62	0.6	1	3	3
1	3	dark	intermediate	intermediate	3	269	135	4	-0.62	0.6	1	3	3
1	3	intermediate	intermediate	intermediate	3	269	135	4	-0.62	0.6	1	3	3
0	3	intermediate	intermediate	intermediate	3	270	136	4	-0.62	0.889	1	2	2
1	3	intermediate	intermediate	intermediate	3	270	136	4	-0.62	0.889	1	2	2
0	3	intermediate	intermediate	intermediate	3	270	136	4	-0.62	0.889	1	2	2
1	1	intermediate	intermediate	intermediate	1	322	136	5	-0.05	0.889	1	3	3
0	1	intermediate	intermediate	intermediate	2	388	136	6	-1.1	0.889	1	4	4
1	1	intermediate	intermediate	intermediate	2	455	136	7	-2	0.889	1	5	5
1	2	light	intermediate	intermediate	1	686	136	10	-1.17	0.889	1	8	8
0	2	light	intermediate	intermediate	1	686	136	10	-1.17	0.889	1	8	8
1	1	light	intermediate	intermediate	3	193	137	3	0.16	0.333	1	1	1
1	4	intermediate	light	intermediate	3	271	138	4	-0.13	0.778	1	2	1
0	4	intermediate	light	intermediate	3	271	138	4	-0.13	0.778	1	2	1
1	4	intermediate	light	intermediate	3	271	138	4	-0.13	0.778	1	2	1
1	4	light	light	intermediate	3	271	138	4	-0.13	0.778	1	2	1
0	3	intermediate	light	intermediate	2	389	138	6	-0.45	0.778	1	4	3
0	3	light	light	intermediate	2	389	138	6	-0.45	0.778	1	4	3
0	3	intermediate	light	intermediate	2	389	138	6	-0.45	0.778	1	4	3
0	1	dark	intermediate	intermediate	3	187	139	3	-0.72	1	1	1	1
1	3	intermediate	intermediate	intermediate	3	272	139	4	0.37	1	1	2	2
1	3	dark	intermediate	intermediate	3	272	139	4	0.37	1	1	2	2
1	3	dark	intermediate	intermediate	3	272	139	4	0.37	1	1	2	2
1	1	intermediate	intermediate	intermediate	1	323	139	5	-0.38	1	1	3	3
1	2	dark	intermediate	intermediate	2	390	139	6	0.45	1	1	4	4
0	2	dark	intermediate	intermediate	2	390	139	6	0.45	1	1	4	4
0	1	dark	intermediate	intermediate	2	456	139	7	-0.2	1	1	5	5
0	2	dark	dark	intermediate	1	508	139	8	0.3	1	1	6	1
0	2	intermediate	dark	intermediate	1	508	139	8	0.3	1	1	6	1
1	3	light	intermediate	light	3	188	140	3	-0.09	0.333	1	1	1
1	3	intermediate	intermediate	light	3	188	140	3	-0.09	0.333	1	1	1
0	3	light	intermediate	light	3	188	140	3	-0.09	0.333	0	1	1
1	4	light	intermediate	light	3	273	140	4	1.69	0.333	1	2	2
1	4	intermediate	intermediate	light	3	273	140	4	1.69	0.333	1	2	2
0	4	intermediate	intermediate	light	3	273	140	4	1.69	0.333	1	2	2
1	4	light	intermediate	light	3	273	140	4	1.69	0.333	1	2	2
1	4	dark	intermediate	intermediate	3	189	141	3	-0.09	0.667	1	1	1
0	4	intermediate	intermediate	intermediate	3	189	141	3	-0.09	0.667	1	1	1
1	4	intermediate	intermediate	intermediate	3	189	141	3	-0.09	0.667	1	1	1
1	4	dark	intermediate	intermediate	3	189	141	3	-0.09	0.667	1	1	1
0	3	intermediate	intermediate	intermediate	3	274	141	4	-0.29	0.667	1	2	2
1	3	intermediate	intermediate	intermediate	3	274	141	4	-0.29	0.667	1	2	2
1	3	intermediate	intermediate	intermediate	3	274	141	4	-0.29	0.667	1	2	2
1	1	intermediate	intermediate	intermediate	1	324	141	5	0.28	0.667	0	3	3
0	3	intermediate	intermediate	intermediate	2	391	141	6	0.58	0.667	1	4	4
1	3	intermediate	intermediate	intermediate	2	391	141	6	0.58	0.667	1	4	4
1	3	intermediate	intermediate	intermediate	2	391	141	6	0.58	0.667	1	4	4
1	1	intermediate	intermediate	intermediate	2	457	141	7	0.1	0.667	1	5	5
0	1	light	intermediate	intermediate	1	509	141	8	1.5	0.667	1	6	6
1	1	intermediate	intermediate	intermediate	1	45	142	1	-0.54	0.364	1	1	1
1	3	intermediate	intermediate	intermediate	3	190	142	3	-0.21	0.364	1	3	3
0	3	intermediate	intermediate	intermediate	3	190	142	3	-0.21	0.364	1	3	3
0	3	intermediate	intermediate	intermediate	3	190	142	3	-0.21	0.364	1	3	3
0	1	dark	intermediate	intermediate	1	325	142	5	0.28	0.364	1	5	5
0	1	intermediate	intermediate	intermediate	2	458	143	7	-1.7	0.875	1	4	4
1	1	dark	intermediate	intermediate	1	510	143	8	-1.4	0.875	1	5	5
1	3	light	intermediate	intermediate	3	587	143	9	-0.8	0.875	1	6	6
0	3	light	intermediate	intermediate	3	587	143	9	-0.8	0.875	1	6	6
0	3	intermediate	intermediate	intermediate	3	587	143	9	-0.8	0.875	1	6	6
1	3	intermediate	intermediate	intermediate	3	275	144	4	1.03	0.111	1	1	1
0	3	dark	intermediate	intermediate	3	275	144	4	1.03	0.111	1	1	1
0	3	intermediate	intermediate	intermediate	3	275	144	4	1.03	0.111	1	1	1
0	2	intermediate	dark	light	2	116	145	2	-1.46	0.8	1	1	1
1	2	intermediate	dark	light	2	116	145	2	-1.46	0.8	1	1	1
0	1	intermediate	intermediate	light	3	276	145	4	4.16	0.8	1	3	1
1	2	intermediate	intermediate	light	1	326	145	5	-0.88	0.8	1	4	2
1	2	light	intermediate	light	1	326	145	5	-0.88	0.8	1	4	2
0	3	intermediate	intermediate	light	3	588	145	9	1	0.8	1	8	6
1	3	dark	intermediate	light	3	588	145	9	1	0.8	1	8	6
1	3	light	intermediate	light	3	588	145	9	1	0.8	1	8	6
1	3	light	intermediate	light	3	588	145	9	1	0.8	0	8	6
1	3	NA	intermediate	light	3	588	145	9	1	0.8	0	8	6
1	1	intermediate	intermediate	light	1	689	145	10	0.94	0.8	1	9	7
0	1	NA	intermediate	light	1	689	145	10	0.94	0.8	0	9	7
0	3	light	intermediate	light	3	813	145	11	-0.37	0.8	1	10	8
1	3	intermediate	intermediate	light	3	813	145	11	-0.37	0.8	1	10	8
1	3	dark	intermediate	light	3	813	145	11	-0.37	0.8	1	10	8
1	1	intermediate	dark	light	3	277	146	4	-0.95	0.889	1	2	2
1	1	intermediate	dark	light	2	392	146	6	-1.1	0.889	1	4	4
0	1	dark	intermediate	dark	2	117	147	2	-0.56	1	1	1	1
0	3	intermediate	intermediate	dark	3	191	147	3	-0.72	1	1	2	2
1	3	intermediate	intermediate	dark	3	191	147	3	-0.72	1	1	2	2
1	3	intermediate	intermediate	dark	3	191	147	3	-0.72	1	1	2	2
0	1	intermediate	intermediate	dark	1	327	147	5	0.44	1	1	4	4
0	2	intermediate	intermediate	dark	2	393	147	6	-0.58	1	1	5	5
0	2	intermediate	intermediate	dark	2	393	147	6	-0.58	1	1	5	5
1	1	intermediate	intermediate	light	3	192	148	3	-1.35	0.5	1	2	2
0	1	intermediate	light	intermediate	1	328	149	5	0.6	0.5	1	2	2
1	3	intermediate	intermediate	intermediate	3	278	150	4	-0.13	0.875	1	1	1
0	3	dark	intermediate	intermediate	3	278	150	4	-0.13	0.875	1	1	1
0	3	dark	intermediate	intermediate	3	278	150	4	-0.13	0.875	1	1	1
1	3	dark	intermediate	intermediate	3	279	151	4	0.04	0.75	1	1	1
1	3	dark	intermediate	intermediate	3	279	151	4	0.04	0.75	1	1	1
1	3	intermediate	intermediate	intermediate	3	279	151	4	0.04	0.75	0	1	1
1	2	dark	intermediate	intermediate	3	590	151	9	0.2	0.75	1	6	6
1	2	dark	intermediate	intermediate	3	590	151	9	0.2	0.75	1	6	6
1	1	intermediate	intermediate	intermediate	1	693	151	10	0.49	0.75	1	7	7
1	4	light	intermediate	light	3	280	152	4	-1.12	0.625	1	1	1
0	4	intermediate	intermediate	light	3	280	152	4	-1.12	0.625	1	1	1
1	3	intermediate	intermediate	light	2	394	152	6	-1.23	0.625	1	3	3
1	3	intermediate	intermediate	light	2	394	152	6	-1.23	0.625	1	3	3
1	3	intermediate	intermediate	light	2	394	152	6	-1.23	0.625	1	3	3
1	3	intermediate	light	intermediate	3	281	153	4	0.7	0.2222	1	1	1
1	3	intermediate	light	intermediate	3	281	153	4	0.7	0.3	1	1	1
1	3	intermediate	light	intermediate	3	281	153	4	0.7	0.3	1	1	1
0	1	intermediate	intermediate	intermediate	3	282	154	4	-0.46	0.25	1	1	1
0	3	light	light	intermediate	3	283	155	4	1.52	0.4	1	1	1
1	3	light	light	intermediate	3	283	155	4	1.52	0.4	1	1	1
0	3	intermediate	light	intermediate	3	283	155	4	1.52	0.4	1	1	1
1	1	light	light	intermediate	1	329	155	5	-0.05	0.4	1	2	2
1	2	light	light	intermediate	2	459	155	7	0.2	0.4	1	4	4
0	2	intermediate	light	intermediate	2	459	155	7	0.2	0.4	1	4	4
1	3	intermediate	intermediate	intermediate	3	284	156	4	-0.79	0.636	1	1	1
1	3	intermediate	intermediate	intermediate	3	284	156	4	-0.79	0.636	1	1	1
1	3	light	intermediate	intermediate	3	284	156	4	-0.79	0.636	1	1	1
1	4	light	intermediate	intermediate	2	395	156	6	-0.84	0.636	1	3	3
0	4	light	intermediate	intermediate	2	395	156	6	-0.84	0.636	1	3	3
1	4	intermediate	intermediate	intermediate	2	395	156	6	-0.84	0.636	1	3	3
1	4	intermediate	intermediate	intermediate	2	395	156	6	-0.84	0.636	1	3	3
0	3	light	intermediate	light	3	593	156	9	-1.4	0.636	1	6	6
0	3	light	intermediate	light	3	593	156	9	-1.4	0.636	1	6	6
0	3	light	intermediate	light	3	593	156	9	-1.4	0.636	1	6	6
1	1	light	intermediate	light	1	695	156	10	-1.17	0.636	1	7	7
0	3	light	intermediate	light	3	818	156	11	-0.88	0.636	1	8	8
0	3	light	intermediate	light	3	818	156	11	-0.88	0.636	1	8	8
0	3	light	intermediate	light	3	818	156	11	-0.88	0.636	1	8	8
0	1	light	light	light	1	330	157	5	-0.38	0.571	1	1	1
0	1	dark	light	intermediate	1	331	158	5	-1.2	0.286	1	1	1
0	1	light	light	intermediate	2	404	159	6	-1.36	0.25	1	1	1
0	3	intermediate	intermediate	light	2	343	160	6	-0.84	0.667	1	2	2
0	3	light	intermediate	light	2	343	160	6	-0.84	0.667	1	2	2
0	3	light	intermediate	light	2	343	160	6	-0.84	0.667	1	2	2
1	1	intermediate	light	intermediate	2	414	160	7	-1.6	0.667	1	3	3
0	1	intermediate	light	intermediate	1	481	160	8	-1.5	0.667	1	4	4
1	2	light	light	intermediate	3	539	160	9	-1.2	0.667	1	5	5
1	2	light	light	intermediate	3	539	160	9	-1.2	0.667	1	5	5
0	2	NA	light	intermediate	3	539	160	9	-1.2	0.667	1	5	5
0	2	intermediate	intermediate	intermediate	2	344	161	6	0.45	0.542	1	2	2
0	2	intermediate	intermediate	intermediate	2	344	161	6	0.45	0.542	1	2	2
0	1	intermediate	intermediate	intermediate	3	544	162	9	2	0.708	1	5	13
0	1	intermediate	intermediate	intermediate	2	427	163	7	1.5	0.917	1	3	6
0	3	intermediate	intermediate	intermediate	3	555	163	9	0.2	0.917	1	5	8
1	3	intermediate	intermediate	intermediate	3	555	163	9	0.2	0.917	1	5	8
1	3	intermediate	intermediate	intermediate	3	555	163	9	0.2	0.917	1	5	8
0	2	light	intermediate	intermediate	2	430	164	7	0.1	0.864	1	3	10
0	2	light	intermediate	intermediate	2	430	164	7	0.1	0.864	1	3	10
1	2	intermediate	intermediate	intermediate	3	559	164	9	0	0.864	1	5	12
1	2	intermediate	intermediate	intermediate	3	559	164	9	0	0.864	1	5	12
1	3	intermediate	light	intermediate	3	772	164	11	0.01	0.864	1	7	1
1	3	intermediate	light	intermediate	3	772	164	11	0.01	0.864	1	7	1
1	3	light	light	intermediate	3	772	164	11	0.01	0.864	1	7	1
0	1	intermediate	light	intermediate	2	435	165	7	-0.4	0.857	1	3	1
0	1	dark	dark	intermediate	2	379	166	6	1.1	0.455	1	1	1
1	3	intermediate	intermediate	light	2	380	167	6	-1.23	0.909	1	2	6
1	3	light	intermediate	light	2	380	167	6	-1.23	0.909	1	2	6
0	3	intermediate	intermediate	light	2	380	167	6	-1.23	0.909	1	2	6
1	1	light	intermediate	light	2	449	167	7	-2	0.909	1	3	7
1	3	light	intermediate	light	3	579	167	9	-1.4	0.909	1	5	9
1	3	light	intermediate	light	3	579	167	9	-1.4	0.909	1	5	9
0	3	light	intermediate	light	3	579	167	9	-1.4	0.909	1	5	9
0	1	light	intermediate	light	1	679	167	10	-1.47	0.909	1	6	10
1	3	light	intermediate	light	3	801	167	11	-1.64	0.909	1	7	11
1	3	light	intermediate	light	3	801	167	11	-1.64	0.909	1	7	11
1	3	light	intermediate	light	3	801	167	11	-1.64	0.909	1	7	11
1	2	intermediate	intermediate	intermediate	2	334	168	6	-0.84	0.708	1	1	1
1	2	intermediate	intermediate	intermediate	2	334	168	6	-0.84	0.708	1	1	1
0	2	intermediate	intermediate	intermediate	2	405	168	7	-0.7	0.5	1	2	2
1	2	intermediate	intermediate	intermediate	2	405	168	7	-0.7	0.5	1	2	2
0	2	light	intermediate	light	2	335	169	6	-0.06	0.5	1	1	1
1	2	light	intermediate	light	2	335	169	6	-0.06	0.5	1	1	1
1	1	intermediate	intermediate	light	3	529	169	9	0.6	0.5	1	4	2
0	1	light	intermediate	light	1	644	169	10	1.09	0.5	1	5	3
1	1	light	intermediate	light	1	644	169	10	1.09	0.5	1	5	3
0	3	light	intermediate	intermediate	2	337	170	6	-2.4	0.792	1	1	1
1	3	light	intermediate	intermediate	2	337	170	6	-2.4	0.792	1	1	1
1	1	light	intermediate	light	2	408	170	7	0.1	0.792	1	2	2
1	3	dark	dark	intermediate	2	396	171	6	-0.45	0.158	1	1	1
1	3	intermediate	dark	intermediate	2	396	171	6	-0.45	0.158	1	1	1
1	3	dark	dark	intermediate	2	396	171	6	-0.45	0.158	1	1	1
1	2	intermediate	intermediate	intermediate	2	348	172	6	2.53	0.625	1	1	4
1	2	light	intermediate	intermediate	2	348	172	6	2.53	0.625	1	1	4
0	2	light	intermediate	intermediate	3	547	172	9	-0.6	0.625	1	4	7
0	2	intermediate	intermediate	intermediate	3	547	172	9	-0.6	0.625	1	4	7
1	2	intermediate	intermediate	intermediate	1	650	172	10	-1.47	0.625	1	5	8
1	2	intermediate	intermediate	intermediate	1	650	172	10	-1.47	0.625	1	5	8
0	1	intermediate	intermediate	light	2	419	173	7	0.2	0.958	1	2	13
1	3	intermediate	intermediate	intermediate	2	351	174	6	-0.19	0.647	1	1	1
1	3	intermediate	intermediate	intermediate	2	351	174	6	-0.19	0.647	1	1	1
1	3	intermediate	intermediate	intermediate	2	351	174	6	-0.19	0.647	1	1	1
1	2	intermediate	light	intermediate	2	357	175	6	1.49	0.87	1	1	1
1	2	intermediate	light	intermediate	2	357	175	6	1.49	0.87	1	1	1
1	3	light	light	light	2	371	176	6	0.07	0.75	1	4	1
1	3	light	light	light	2	371	176	6	0.07	0.75	1	4	1
0	3	light	light	light	2	371	176	6	0.07	0.75	1	4	1
1	1	light	light	light	2	443	176	7	1.4	0.75	1	5	2
0	2	light	light	light	2	383	177	6	0.07	0.5	1	1	5
1	2	light	light	light	2	383	177	6	0.07	0.5	1	1	5
0	3	dark	intermediate	intermediate	2	384	178	6	0.07	0.9	1	1	1
0	3	dark	intermediate	intermediate	2	384	178	6	0.07	0.9	1	1	1
1	3	intermediate	intermediate	intermediate	2	384	178	6	0.07	0.9	1	1	1
0	1	intermediate	intermediate	intermediate	1	505	178	8	0.6	0.9	1	3	3
1	4	intermediate	intermediate	intermediate	3	585	179	9	1.4	1	1	4	4
0	4	intermediate	intermediate	intermediate	3	585	179	9	1.4	1	1	4	4
1	4	intermediate	intermediate	intermediate	3	585	179	9	1.4	1	1	4	4
0	4	intermediate	intermediate	intermediate	3	585	179	9	1.4	1	1	4	4
1	2	light	intermediate	intermediate	1	687	179	10	2.15	1	1	5	5
1	2	intermediate	intermediate	intermediate	1	687	179	10	2.15	1	1	5	5
1	3	light	intermediate	intermediate	3	811	179	11	-0.12	1	1	6	6
0	3	intermediate	intermediate	intermediate	3	811	179	11	-0.12	1	1	6	6
0	3	intermediate	intermediate	intermediate	3	811	179	11	-0.12	1	1	6	6
0	3	intermediate	intermediate	intermediate	2	397	180	6	-1.1	0.333	1	2	2
1	3	dark	intermediate	intermediate	2	398	181	6	0.84	0.833	1	1	1
1	3	intermediate	intermediate	intermediate	2	398	181	6	0.84	0.833	1	1	1
1	3	dark	intermediate	intermediate	2	398	181	6	0.84	0.833	1	1	1
1	3	intermediate	intermediate	intermediate	2	399	182	6	0.32	0.5	1	1	1
0	3	intermediate	intermediate	intermediate	2	399	182	6	0.32	0.5	1	1	1
0	3	intermediate	intermediate	intermediate	2	399	182	6	0.32	0.5	1	1	1
0	1	intermediate	intermediate	intermediate	2	463	182	7	0	0.5	1	2	2
0	4	intermediate	intermediate	dark	2	400	183	6	-0.58	1	1	1	1
0	4	dark	intermediate	dark	2	400	183	6	-0.58	1	1	1	1
0	4	dark	intermediate	dark	2	400	183	6	-0.58	1	1	1	1
0	4	dark	intermediate	dark	2	400	183	6	-0.58	1	1	1	1
0	1	intermediate	intermediate	dark	2	464	183	7	-1.3	1	1	2	2
1	2	dark	intermediate	dark	1	513	183	8	-0.3	1	1	3	3
1	2	intermediate	intermediate	dark	1	513	183	8	-0.3	1	1	3	3
1	2	intermediate	intermediate	dark	3	597	183	9	-0.2	1	1	4	4
1	2	intermediate	intermediate	dark	3	597	183	9	-0.2	1	1	4	4
1	2	dark	intermediate	dark	1	698	183	10	-0.42	1	1	5	5
1	2	dark	intermediate	dark	1	698	183	10	-0.42	1	1	5	5
0	4	intermediate	intermediate	dark	3	825	183	11	0.01	1	1	6	6
0	4	intermediate	intermediate	dark	3	825	183	11	0.01	1	1	6	6
0	4	intermediate	intermediate	dark	3	825	183	11	0.01	1	1	6	6
1	4	intermediate	intermediate	dark	3	825	183	11	0.01	1	1	6	6
1	3	intermediate	intermediate	dark	2	401	184	6	-1.49	0.333	1	1	1
1	3	dark	intermediate	dark	2	401	184	6	-1.49	0.333	1	1	1
0	3	dark	intermediate	dark	2	401	184	6	-1.49	0.333	1	1	1
1	1	intermediate	intermediate	intermediate	1	514	185	8	-1.7	1	1	3	3
0	1	light	intermediate	intermediate	1	699	185	10	-2.53	1	1	5	5
0	2	light	intermediate	light	2	402	186	6	-0.71	0.833	1	1	1
0	2	light	intermediate	light	2	402	186	6	-0.71	0.833	1	1	1
0	1	light	intermediate	light	2	465	186	7	-0.7	0.833	1	2	2
0	2	light	intermediate	light	1	515	186	8	-1.1	0.833	1	3	3
1	2	light	intermediate	light	1	515	186	8	-1.1	0.833	1	3	3
0	4	intermediate	intermediate	light	3	598	186	9	-1.4	0.833	1	4	4
0	4	intermediate	intermediate	light	3	598	186	9	-1.4	0.833	1	4	4
0	4	intermediate	intermediate	light	3	598	186	9	-1.4	0.833	1	4	4
0	4	light	intermediate	light	3	598	186	9	-1.4	0.833	1	4	4
1	2	light	intermediate	light	2	466	187	7	1	0.875	1	4	4
1	2	light	intermediate	light	2	466	187	7	1	0.875	1	4	4
0	1	light	intermediate	light	1	516	187	8	1.5	0.875	1	5	5
1	2	intermediate	intermediate	light	3	599	187	9	0	0.875	1	6	6
0	2	light	intermediate	light	3	599	187	9	0	0.875	1	6	6
1	2	light	intermediate	light	1	700	187	10	0.94	0.875	1	7	7
0	2	light	intermediate	light	1	700	187	10	0.94	0.875	1	7	7
1	3	light	intermediate	light	3	827	187	11	0.64	0.875	1	8	8
1	3	light	intermediate	light	3	827	187	11	0.64	0.875	1	8	8
0	3	light	intermediate	light	3	827	187	11	0.64	0.875	1	8	8
1	2	dark	intermediate	intermediate	2	403	188	6	-0.06	0.042	1	1	1
1	2	intermediate	intermediate	intermediate	2	403	188	6	-0.06	0.042	1	1	1
1	1	intermediate	light	intermediate	2	467	189	7	1	0.211	1	2	2
0	1	intermediate	light	intermediate	1	517	189	8	0.4	0.211	1	3	3
0	2	light	light	intermediate	3	600	189	9	1.2	0.211	1	4	4
1	2	intermediate	light	intermediate	3	600	189	9	1.2	0.211	1	4	4
1	2	intermediate	light	intermediate	1	472	190	8	0.9	0.625	1	3	9
1	2	intermediate	light	intermediate	1	472	190	8	0.9	0.625	1	3	9
1	3	intermediate	light	intermediate	3	527	190	9	-0.6	0.625	1	4	10
0	3	intermediate	light	intermediate	3	527	190	9	-0.6	0.625	1	4	10
1	3	intermediate	light	intermediate	3	527	190	9	-0.6	0.625	1	4	10
1	4	dark	intermediate	intermediate	3	737	190	11	-0.37	0.625	1	6	1
0	4	dark	intermediate	intermediate	3	737	190	11	-0.37	0.625	1	6	1
1	4	light	intermediate	intermediate	3	737	190	11	-0.37	0.625	1	6	1
0	4	intermediate	intermediate	intermediate	3	737	190	11	-0.37	0.625	1	6	1
1	1	intermediate	light	intermediate	2	428	191	7	0.6	0.667	1	1	3
0	2	dark	light	intermediate	3	557	191	9	1.2	0.667	1	3	5
0	2	light	light	intermediate	3	557	191	9	1.2	0.667	1	3	5
1	3	light	intermediate	light	2	471	192	7	0.4	0.4	1	1	1
0	3	light	intermediate	light	2	471	192	7	0.4	0.4	1	1	1
1	3	light	intermediate	light	2	471	192	7	0.4	0.4	1	1	1
1	2	intermediate	intermediate	intermediate	2	454	193	7	0	0.6	1	1	1
1	2	intermediate	intermediate	intermediate	2	454	193	7	0	0.6	1	1	1
0	1	dark	light	intermediate	1	511	194	8	1.2	0.875	1	2	2
0	2	intermediate	light	intermediate	3	595	194	9	2.4	0.875	1	3	3
0	2	intermediate	light	intermediate	3	595	194	9	2.4	0.875	1	3	3
1	2	intermediate	intermediate	intermediate	3	820	194	11	2.16	0.875	1	5	2
0	2	dark	intermediate	intermediate	3	820	194	11	2.16	0.875	1	5	2
1	1	dark	dark	intermediate	3	601	195	9	-0.4	0.4	1	3	1
0	1	light	light	light	2	468	196	7	0.4	1	1	1	1
1	1	light	light	light	1	518	196	8	0.1	1	1	2	2
1	1	light	light	light	3	602	196	9	-0.6	1	1	3	3
0	1	light	light	light	1	701	196	10	-0.57	1	1	4	4
1	1	intermediate	light	light	3	828	196	11	0.26	1	0	5	5
0	1	light	light	light	2	460	197	7	-1.5	0.667	1	1	8
0	2	dark	dark	intermediate	2	439	198	7	-1.7	0.667	1	1	9
0	2	intermediate	dark	intermediate	2	439	198	7	-1.7	0.667	1	1	9
1	2	intermediate	dark	intermediate	1	496	198	8	-1.4	0.667	1	2	10
1	2	intermediate	dark	intermediate	1	496	198	8	-1.4	0.667	1	2	10
1	3	intermediate	dark	intermediate	3	567	198	9	-1.4	0.667	1	3	11
1	3	intermediate	dark	intermediate	3	567	198	9	-1.4	0.667	1	3	11
0	3	NA	dark	intermediate	3	567	198	9	-1.4	0.667	1	3	11
1	1	intermediate	intermediate	intermediate	1	672	198	10	0.19	0.667	1	4	1
0	3	intermediate	intermediate	intermediate	3	786	198	11	0.13	0.667	1	5	2
1	3	intermediate	intermediate	intermediate	3	786	198	11	0.13	0.667	1	5	2
1	3	light	intermediate	intermediate	3	786	198	11	0.13	0.667	1	5	2
1	1	light	light	light	1	519	199	8	0	1	1	2	2
0	2	light	light	light	3	603	199	9	1.4	1	1	3	3
1	2	intermediate	light	light	3	603	199	9	1.4	1	1	3	3
1	1	light	light	light	1	702	199	10	-0.12	1	1	4	4
1	2	light	light	light	3	830	199	11	1.27	1	1	5	5
1	2	light	light	light	3	830	199	11	1.27	1	1	5	5
0	1	intermediate	light	intermediate	2	431	200	7	-2.4	0.933	1	1	5
1	2	intermediate	light	intermediate	1	491	200	8	-1.2	0.933	1	2	6
1	2	intermediate	light	intermediate	1	662	200	10	-1.93	0.933	1	4	8
0	2	intermediate	light	intermediate	1	662	200	10	-1.93	0.933	1	4	8
1	3	intermediate	intermediate	intermediate	3	774	200	11	1.53	0.933	1	5	1
0	3	intermediate	intermediate	intermediate	3	774	200	11	1.53	0.933	1	5	1
0	3	intermediate	intermediate	intermediate	3	774	200	11	1.53	0.933	1	5	1
1	3	intermediate	intermediate	light	2	418	201	7	0.5	0.75	1	1	6
1	3	intermediate	intermediate	light	2	418	201	7	0.5	0.75	1	1	6
1	3	intermediate	intermediate	light	2	418	201	7	0.5	0.75	1	1	6
1	2	intermediate	intermediate	intermediate	2	461	202	7	1.3	0.455	1	1	1
1	2	intermediate	intermediate	intermediate	2	461	202	7	1.3	0.455	1	1	1
1	2	light	light	light	2	469	203	7	-0.7	0.8	1	1	1
0	2	light	light	light	2	469	203	7	-0.7	0.8	1	1	1
1	3	light	light	light	1	520	203	8	0	0.8	1	2	2
1	3	light	light	light	1	520	203	8	0	0.8	1	2	2
0	3	light	light	light	1	520	203	8	0	0.8	1	2	2
0	2	light	light	light	1	703	203	10	0.19	0.8	1	4	4
0	2	light	light	light	1	703	203	10	0.19	0.8	1	4	4
0	3	light	light	light	3	831	203	11	-1.26	0.8	1	5	5
1	3	light	light	light	3	831	203	11	-1.26	0.8	1	5	5
0	3	light	light	light	3	831	203	11	-1.26	0.8	1	5	5
0	1	light	intermediate	light	2	451	204	7	0.4	0.9	1	1	2
1	1	light	intermediate	light	1	482	205	8	1.9	0.563	1	2	2
0	1	light	intermediate	light	1	648	205	10	0.79	0.563	1	4	4
1	1	light	intermediate	light	3	752	205	11	0.51	0.563	1	5	5
0	3	light	light	light	2	368	206	6	0.84	0.692	1	2	5
0	3	light	light	light	2	368	206	6	0.84	0.692	1	2	5
0	3	light	light	light	2	368	206	6	0.84	0.692	1	2	5
0	2	light	light	intermediate	2	438	206	7	1	0.692	1	2	6
1	2	light	light	intermediate	2	438	206	7	1	0.692	1	2	6
1	1	intermediate	intermediate	intermediate	2	409	207	7	0.7	0.625	1	1	8
1	2	intermediate	light	intermediate	2	407	208	7	0.1	0.708	1	2	11
0	2	intermediate	light	intermediate	2	407	208	7	0.1	0.708	1	2	11
1	1	intermediate	light	intermediate	1	475	208	8	0	0.708	1	3	12
1	1	light	light	intermediate	2	410	209	7	0.6	0.409	1	4	4
0	4	intermediate	intermediate	intermediate	3	530	209	9	-1.8	0.409	1	6	1
0	4	intermediate	intermediate	intermediate	3	530	209	9	-1.8	0.409	1	6	1
1	4	intermediate	intermediate	intermediate	3	530	209	9	-1.8	0.409	1	6	1
1	4	intermediate	intermediate	intermediate	3	530	209	9	-1.8	0.409	1	6	1
1	2	intermediate	intermediate	intermediate	3	743	209	11	-1.52	0.409	1	8	3
1	2	intermediate	intermediate	intermediate	3	743	209	11	-1.52	0.409	1	8	3
0	1	intermediate	intermediate	intermediate	2	417	210	7	0.5	0.786	1	1	1
0	3	intermediate	intermediate	intermediate	3	542	210	9	0	0.786	1	3	3
0	3	intermediate	intermediate	intermediate	3	542	210	9	0	0.786	1	3	3
0	3	intermediate	intermediate	intermediate	3	542	210	9	0	0.786	1	3	3
1	1	light	light	intermediate	1	521	211	8	-0.2	0.8	1	4	2
0	1	light	light	intermediate	3	833	211	11	-1.14	0.8	1	6	4
1	1	intermediate	intermediate	intermediate	1	522	212	8	-1.4	0.8	1	2	2
1	1	light	light	intermediate	2	470	213	7	-0.7	1	1	1	1
0	1	intermediate	light	intermediate	1	523	213	8	0.9	1	1	2	2
0	2	intermediate	light	intermediate	3	604	213	9	-0.4	1	1	3	3
1	2	light	light	intermediate	3	604	213	9	-0.4	1	1	3	3
1	2	light	light	intermediate	3	604	213	9	-0.4	1	0	3	3
0	3	light	light	intermediate	3	834	213	11	-0.25	1	1	5	5
0	3	intermediate	light	intermediate	3	834	213	11	-0.25	1	1	5	5
0	3	light	light	intermediate	3	834	213	11	-0.25	1	1	5	5
1	1	intermediate	intermediate	dark	2	423	214	7	0.5	0.667	1	1	4
1	2	intermediate	intermediate	intermediate	2	448	215	7	-0.8	0.727	1	1	1
0	2	intermediate	intermediate	intermediate	2	448	215	7	-0.8	0.727	1	1	1
0	3	intermediate	intermediate	intermediate	3	578	215	9	-0.2	0.727	1	3	3
1	3	intermediate	intermediate	intermediate	3	578	215	9	-0.2	0.727	1	3	3
1	3	intermediate	intermediate	intermediate	3	578	215	9	-0.2	0.727	1	3	3
1	4	intermediate	intermediate	intermediate	3	800	215	11	0.89	0.727	1	5	5
0	4	intermediate	intermediate	intermediate	3	800	215	11	0.89	0.727	1	5	5
1	4	light	intermediate	intermediate	3	800	215	11	0.89	0.727	1	5	5
0	4	light	intermediate	intermediate	3	800	215	11	0.89	0.727	1	5	5
1	2	intermediate	intermediate	light	2	432	216	7	0.7	0.647	1	1	1
1	2	intermediate	intermediate	light	2	432	216	7	0.7	0.647	1	1	1
1	1	intermediate	intermediate	light	1	492	216	8	0	0.647	1	2	2
1	2	light	intermediate	intermediate	1	493	217	8	0.3	0.857	1	1	1
1	2	intermediate	intermediate	intermediate	1	493	217	8	0.3	0.857	1	1	1
0	2	intermediate	intermediate	intermediate	1	525	218	8	-0.8	0.5	1	1	1
0	2	dark	intermediate	intermediate	1	525	218	8	-0.8	0.5	1	1	1
0	1	intermediate	light	intermediate	1	506	219	8	-0.6	0.9	1	2	7
1	1	light	light	intermediate	3	582	219	9	-0.4	0.9	1	3	8
1	1	light	light	intermediate	1	683	219	10	0.64	0.9	0	4	9
1	2	light	light	intermediate	3	808	219	11	-0.75	0.9	1	5	10
0	2	intermediate	light	intermediate	3	808	219	11	-0.75	0.9	1	5	10
1	1	light	intermediate	light	1	526	220	8	-0.3	0.75	1	1	1
1	1	light	light	light	1	704	220	10	-0.87	0.75	1	1	1
0	2	light	light	light	2	837	220	11	-1.39	0.75	1	4	2
0	2	light	light	light	2	837	220	11	-1.39	0.75	1	4	2
0	2	light	intermediate	dark	1	692	221	10	-0.57	0.875	1	5	7
1	2	light	intermediate	dark	1	692	221	10	-0.57	0.875	1	5	7
1	1	intermediate	light	light	2	462	222	7	0.2	1	1	1	2
0	1	light	light	light	1	512	222	8	0.9	1	1	2	3
1	1	light	dark	light	1	696	222	10	0.79	1	1	3	2
1	3	intermediate	dark	light	3	823	222	11	-0.12	1	1	4	3
1	3	intermediate	dark	light	3	823	222	11	-0.12	1	1	4	3
0	3	intermediate	dark	light	3	823	222	11	-0.12	1	1	4	3
1	2	intermediate	intermediate	intermediate	3	606	223	9	0.4	0.75	1	2	2
0	2	intermediate	intermediate	intermediate	3	606	223	9	0.4	0.75	1	2	2
0	3	intermediate	intermediate	intermediate	1	705	223	10	-0.57	0.75	1	3	3
0	3	intermediate	intermediate	intermediate	1	705	223	10	-0.57	0.75	1	3	3
0	3	intermediate	intermediate	intermediate	1	705	223	10	-0.57	0.75	1	3	3
0	2	light	intermediate	intermediate	1	479	224	8	-0.9	0.583	1	1	1
1	2	intermediate	intermediate	intermediate	1	479	224	8	-0.9	0.583	1	1	1
0	3	intermediate	intermediate	intermediate	3	534	224	9	-0.4	0.583	1	2	2
0	3	light	intermediate	intermediate	3	534	224	9	-0.4	0.583	1	2	2
0	3	intermediate	intermediate	intermediate	3	534	224	9	-0.4	0.583	1	2	2
1	2	intermediate	intermediate	intermediate	3	747	224	11	2.42	0.583	1	4	4
1	2	intermediate	intermediate	intermediate	3	747	224	11	2.42	0.583	1	4	4
1	2	intermediate	intermediate	dark	1	524	225	8	-0.9	0.25	1	2	1
1	2	dark	intermediate	dark	1	524	225	8	-0.9	0.25	1	2	1
0	3	intermediate	intermediate	dark	3	605	225	9	-0.4	0.25	1	3	2
1	3	intermediate	intermediate	dark	3	605	225	9	-0.4	0.25	1	3	2
1	3	intermediate	intermediate	dark	3	605	225	9	-0.4	0.25	1	3	2
0	1	intermediate	intermediate	intermediate	3	531	226	9	0	0.417	1	1	1
0	2	intermediate	intermediate	intermediate	3	745	226	11	1.27	0.417	1	3	3
0	2	intermediate	intermediate	intermediate	3	745	226	11	1.27	0.417	1	3	3
1	2	intermediate	intermediate	intermediate	3	532	227	9	-0.2	0.5	1	1	2
0	2	intermediate	intermediate	intermediate	3	532	227	9	-0.2	0.5	1	1	2
1	2	light	intermediate	light	3	538	228	9	1.4	0.5	1	2	2
1	2	light	intermediate	light	3	538	228	9	1.4	0.5	1	2	2
1	3	intermediate	intermediate	intermediate	3	548	229	9	-1	0.958	1	1	15
0	3	dark	intermediate	intermediate	3	548	229	9	-1	0.958	1	1	15
0	3	intermediate	intermediate	intermediate	3	548	229	9	-1	0.958	1	1	15
0	2	dark	dark	intermediate	3	757	229	11	-0.88	0.958	1	3	2
0	2	intermediate	dark	intermediate	3	757	229	11	-0.88	0.958	1	3	2
0	3	intermediate	intermediate	intermediate	3	551	230	9	-0.8	0.591	1	1	1
0	3	intermediate	intermediate	intermediate	3	551	230	9	-0.8	0.591	1	1	1
1	3	NA	intermediate	intermediate	3	551	230	9	-0.8	0.591	1	1	1
0	1	intermediate	intermediate	intermediate	1	654	230	10	-0.72	0.591	1	2	2
0	4	light	light	intermediate	3	762	230	11	-0.75	0.591	1	3	1
0	4	intermediate	light	intermediate	3	762	230	11	-0.75	0.591	1	3	1
0	4	intermediate	light	intermediate	3	762	230	11	-0.75	0.591	1	3	1
0	4	intermediate	light	intermediate	3	762	230	11	-0.75	0.591	1	3	1
1	1	light	light	light	1	656	231	10	0.19	0.533	1	2	2
0	1	intermediate	light	intermediate	3	553	232	9	-0.8	0.417	1	1	1
1	3	light	intermediate	intermediate	3	554	233	9	0	0.619	1	1	1
1	3	light	intermediate	intermediate	3	554	233	9	0	0.619	1	1	1
1	3	light	intermediate	intermediate	3	554	233	9	0	0.619	1	1	1
0	3	intermediate	intermediate	dark	3	768	234	11	0.26	0.467	1	3	3
1	3	dark	intermediate	dark	3	768	234	11	0.26	0.467	1	3	3
1	3	dark	intermediate	dark	3	768	234	11	0.26	0.467	1	3	3
0	2	light	light	intermediate	3	561	235	9	0.4	1	1	1	13
1	2	intermediate	light	intermediate	3	561	235	9	0.4	1	1	1	13
0	1	light	light	intermediate	1	667	235	10	0.79	1	1	2	14
1	3	intermediate	light	intermediate	3	781	235	11	-0.63	1	1	3	15
1	3	intermediate	light	intermediate	3	781	235	11	-0.63	1	1	3	15
1	3	light	light	intermediate	3	781	235	11	-0.63	1	1	3	15
0	2	light	light	intermediate	3	562	236	9	-1	0.714	1	1	1
0	2	light	light	intermediate	3	562	236	9	-1	0.714	1	1	1
0	2	intermediate	light	intermediate	3	562	236	9	-1	0.714	1	1	1
1	3	light	light	light	3	596	237	9	-0.4	0.417	1	1	1
0	3	light	light	light	3	596	237	9	-0.4	0.417	1	1	1
0	3	light	light	light	3	596	237	9	-0.4	0.417	1	1	1
0	1	intermediate	intermediate	intermediate	3	570	238	9	-0.6	1	1	1	7
1	2	intermediate	dark	intermediate	1	673	238	10	1.85	1	1	2	2
0	2	intermediate	dark	intermediate	1	673	238	10	1.85	1	1	2	2
1	1	light	light	light	3	792	239	11	0.26	0.833	1	3	8
1	1	NA	light	light	3	792	239	11	0.26	0.833	0	3	8
0	2	light	intermediate	light	3	572	240	9	-0.2	0.692	1	1	1
1	2	intermediate	intermediate	light	3	572	240	9	-0.2	0.692	1	1	1
1	1	intermediate	intermediate	light	1	674	240	10	-0.72	0.692	1	2	2
0	2	intermediate	intermediate	light	3	794	240	11	2.67	0.692	1	3	3
0	2	intermediate	intermediate	light	3	794	240	11	2.67	0.692	1	3	3
0	2	light	intermediate	light	3	574	241	9	2.6	0.636	1	1	9
0	2	light	intermediate	light	3	574	241	9	2.6	0.636	1	1	9
1	1	light	light	light	1	676	241	10	0.34	0.636	1	2	10
1	1	light	light	light	3	796	241	11	1.65	0.636	1	3	11
0	4	intermediate	intermediate	light	3	580	242	9	-0.4	0.9	1	1	4
1	4	light	intermediate	light	3	580	242	9	-0.4	0.9	1	1	4
1	4	light	intermediate	light	3	580	242	9	-0.4	0.9	1	1	4
0	4	light	intermediate	light	3	580	242	9	-0.4	0.9	1	1	4
0	2	intermediate	intermediate	light	1	681	242	10	-0.42	0.9	1	2	5
1	2	intermediate	intermediate	light	1	681	242	10	-0.42	0.9	1	2	5
1	3	intermediate	intermediate	light	3	806	242	11	-0.12	0.9	1	3	6
0	3	intermediate	intermediate	light	3	806	242	11	-0.12	0.9	1	3	6
0	3	intermediate	intermediate	light	3	806	242	11	-0.12	0.9	1	3	6
1	2	NA	intermediate	intermediate	3	586	243	9	2.2	0.333	1	1	1
0	2	NA	intermediate	intermediate	3	586	243	9	2.2	0.333	1	1	1
0	2	NA	intermediate	intermediate	3	586	243	9	2.2	0.333	0	1	1
0	2	light	light	light	3	589	244	9	0.2	1	1	1	1
0	2	light	light	light	3	589	244	9	0.2	1	1	1	1
0	1	light	light	light	1	690	244	10	0.49	1	1	2	2
0	1	light	light	light	1	690	244	10	0.49	1	0	2	2
1	2	light	light	light	3	814	244	11	-0.37	1	1	3	3
1	2	light	light	light	3	814	244	11	-0.37	1	1	3	3
1	4	intermediate	intermediate	intermediate	3	591	245	9	-0.2	0.3	1	1	1
1	4	intermediate	intermediate	intermediate	3	591	245	9	-0.2	0.3	1	1	1
0	4	intermediate	intermediate	intermediate	3	591	245	9	-0.2	0.3	1	1	1
1	4	intermediate	intermediate	intermediate	3	591	245	9	-0.2	0.3	1	1	1
0	2	light	light	light	3	592	246	9	1.8	0.4	1	1	6
1	2	light	light	light	3	592	246	9	1.8	0.4	1	1	6
0	3	intermediate	intermediate	dark	1	706	247	10	-0.12	0.8	1	2	2
0	3	intermediate	intermediate	dark	1	706	247	10	-0.12	0.8	1	2	2
1	3	intermediate	intermediate	dark	1	706	247	10	-0.12	0.8	1	2	2
0	2	light	light	intermediate	3	594	248	9	1.4	0.571	1	1	1
1	2	intermediate	light	intermediate	3	594	248	9	1.4	0.571	1	1	1
0	3	intermediate	intermediate	light	3	641	249	9	0.2	0.75	1	2	2
1	3	intermediate	intermediate	light	3	641	249	9	0.2	0.75	1	2	2
0	3	intermediate	intermediate	light	3	641	249	9	0.2	0.75	1	2	2
1	3	intermediate	intermediate	intermediate	3	607	250	9	0.6	NA	1	NA	NA
0	3	intermediate	intermediate	intermediate	3	607	250	9	0.6	NA	1	NA	NA
0	3	intermediate	intermediate	intermediate	3	607	250	9	0.6	NA	1	NA	NA
0	3	intermediate	intermediate	intermediate	3	839	250	11	0.77	NA	1	NA	NA
0	3	intermediate	intermediate	intermediate	3	839	250	11	0.77	NA	1	NA	NA
1	3	light	intermediate	intermediate	3	839	250	11	0.77	NA	1	NA	NA
0	2	intermediate	light	dark	3	608	251	9	1.8	NA	1	NA	NA
1	2	intermediate	light	dark	3	608	251	9	1.8	NA	1	NA	NA
0	1	dark	intermediate	intermediate	3	609	252	9	0.2	0.667	1	1	1
0	1	intermediate	light	intermediate	1	707	253	10	-1.93	1	1	2	2
0	3	light	light	intermediate	3	840	253	11	1.91	1	1	3	1
1	3	light	light	intermediate	3	840	253	11	1.91	1	1	3	1
1	3	light	light	intermediate	3	840	253	11	1.91	1	1	3	1
0	2	light	light	light	3	610	254	9	0.8	1	1	1	1
1	2	light	light	light	3	610	254	9	0.8	1	1	1	1
1	1	light	light	light	1	708	254	10	0.94	1	1	2	2
1	4	light	light	light	3	841	254	11	0.89	1	1	3	3
0	4	light	light	light	3	841	254	11	0.89	1	1	3	3
0	4	light	light	light	3	841	254	11	0.89	1	1	3	3
0	4	light	light	light	3	841	254	11	0.89	1	1	3	3
0	3	intermediate	light	intermediate	3	611	255	9	-0.8	NA	1	NA	NA
1	3	light	light	intermediate	3	611	255	9	-0.8	NA	1	NA	NA
0	3	light	light	intermediate	3	611	255	9	-0.8	NA	1	NA	NA
1	4	intermediate	light	intermediate	3	842	255	11	-0.88	NA	1	NA	NA
1	4	intermediate	light	intermediate	3	842	255	11	-0.88	NA	1	NA	NA
0	4	intermediate	light	intermediate	3	842	255	11	-0.88	NA	1	NA	NA
0	4	light	light	intermediate	3	842	255	11	-0.88	NA	1	NA	NA
1	3	light	light	light	3	612	256	9	1.4	0.667	1	1	1
1	3	light	light	light	3	612	256	9	1.4	0.667	1	1	1
0	3	light	light	light	3	612	256	9	1.4	0.667	1	1	1
0	3	light	light	light	3	612	256	9	1.4	0.667	1	1	1
0	3	light	light	light	3	843	256	11	-0.63	0.667	1	3	3
0	3	intermediate	light	light	3	843	256	11	-0.63	0.667	1	3	3
1	3	intermediate	light	light	3	843	256	11	-0.63	0.667	1	3	3
0	2	light	intermediate	light	3	613	257	9	-1	1	1	1	1
0	2	light	intermediate	light	3	613	257	9	-1	1	1	1	1
1	1	light	intermediate	light	1	709	257	10	-0.87	1	1	2	2
1	1	light	intermediate	light	1	709	257	10	-0.87	1	0	2	2
0	3	intermediate	intermediate	intermediate	3	614	258	9	-0.4	1	1	1	1
0	3	intermediate	intermediate	intermediate	3	614	258	9	-0.4	1	1	1	1
0	3	intermediate	intermediate	intermediate	3	614	258	9	-0.4	1	1	1	1
0	1	light	light	light	1	710	259	10	-0.57	NA	1	NA	NA
0	1	light	light	light	1	711	260	10	-0.12	NA	1	NA	NA
1	1	light	light	light	3	845	260	11	0.13	NA	1	NA	NA
1	1	NA	light	light	3	845	260	11	0.13	NA	0	NA	NA
0	2	intermediate	light	intermediate	3	615	261	9	-0.2	1	1	1	1
1	2	intermediate	light	intermediate	3	615	261	9	-0.2	1	1	1	1
0	1	intermediate	light	intermediate	1	712	261	10	-0.27	1	1	2	2
1	3	light	intermediate	light	3	616	262	9	-1.4	NA	1	NA	NA
1	3	light	intermediate	light	3	616	262	9	-1.4	NA	1	NA	NA
0	3	intermediate	intermediate	light	3	616	262	9	-1.4	NA	1	NA	NA
0	3	light	intermediate	intermediate	3	617	263	9	-0.4	0.667	1	1	1
1	3	intermediate	intermediate	intermediate	3	617	263	9	-0.4	0.667	1	1	1
0	3	intermediate	intermediate	intermediate	3	617	263	9	-0.4	0.667	1	1	1
0	2	intermediate	intermediate	intermediate	1	713	263	10	-1.17	0.667	1	2	2
1	2	intermediate	intermediate	intermediate	1	713	263	10	-1.17	0.667	1	2	2
1	2	dark	intermediate	intermediate	1	714	264	10	0.64	NA	1	NA	NA
1	2	dark	intermediate	intermediate	1	714	264	10	0.64	NA	1	NA	NA
1	3	dark	intermediate	intermediate	3	846	264	11	-0.25	NA	1	NA	NA
1	3	dark	intermediate	intermediate	3	846	264	11	-0.25	NA	1	NA	NA
1	3	intermediate	intermediate	intermediate	3	846	264	11	-0.25	NA	1	NA	NA
1	1	intermediate	light	intermediate	3	618	265	9	-0.2	0.333	1	1	1
0	2	intermediate	light	intermediate	3	619	266	9	-1	0.333	1	1	1
0	2	light	light	intermediate	3	619	266	9	-1	0.333	1	1	1
0	1	intermediate	light	dark	3	620	267	9	2.6	0.333	1	1	1
1	3	light	light	light	3	621	268	9	1.4	0.667	1	1	1
1	3	light	light	light	3	621	268	9	1.4	0.667	1	1	1
1	3	light	light	light	3	621	268	9	1.4	0.667	1	1	1
1	2	light	light	light	3	847	268	11	-0.25	0.667	1	3	3
1	2	light	light	light	3	847	268	11	-0.25	0.667	1	3	3
0	1	intermediate	NA	NA	3	622	269	9	0.6	1	1	1	1
1	1	intermediate	dark	light	1	715	269	10	0.04	1	1	2	2
0	3	intermediate	dark	light	3	848	269	11	-0.37	1	1	3	3
0	3	intermediate	dark	light	3	848	269	11	-0.37	1	1	3	3
0	3	intermediate	dark	light	3	848	269	11	-0.37	1	1	3	3
0	1	intermediate	intermediate	intermediate	3	623	270	9	0.4	0.667	1	1	1
1	1	light	intermediate	intermediate	1	716	270	10	-0.57	0.667	1	2	2
0	3	intermediate	light	intermediate	3	624	271	9	-1.4	0.667	1	1	1
1	3	light	light	intermediate	3	624	271	9	-1.4	0.667	1	1	1
0	3	light	light	intermediate	3	624	271	9	-1.4	0.667	1	1	1
0	3	intermediate	light	intermediate	1	717	271	10	-1.63	0.667	1	2	2
1	3	light	light	intermediate	1	717	271	10	-1.63	0.667	1	2	2
1	3	intermediate	light	intermediate	1	717	271	10	-1.63	0.667	1	2	2
1	2	dark	intermediate	intermediate	3	625	272	9	-0.4	1	1	1	1
0	2	light	intermediate	intermediate	3	625	272	9	-0.4	1	1	1	1
0	2	NA	intermediate	intermediate	1	718	272	10	-0.42	1	1	2	2
0	2	intermediate	intermediate	intermediate	1	718	272	10	-0.42	1	1	2	2
1	1	light	intermediate	light	3	626	273	9	0	NA	1	NA	NA
1	1	light	intermediate	light	1	719	273	10	1.09	NA	1	NA	NA
0	2	intermediate	intermediate	dark	3	627	274	9	-0.2	0.333	1	1	1
1	2	dark	intermediate	dark	3	627	274	9	-0.2	0.333	1	1	1
1	3	light	light	intermediate	3	628	275	9	0.2	NA	1	1	1
0	3	light	light	intermediate	3	628	275	9	0.2	NA	1	1	1
0	3	light	light	intermediate	3	628	275	9	0.2	NA	1	1	1
0	2	intermediate	NA	intermediate	3	849	275	11	0.51	NA	1	NA	NA
0	2	light	NA	intermediate	3	849	275	11	0.51	NA	1	NA	NA
1	2	intermediate	intermediate	light	3	629	276	9	0.8	0.667	1	1	1
1	2	dark	intermediate	light	3	629	276	9	0.8	0.667	1	1	1
0	1	intermediate	intermediate	dark	3	630	277	9	1	0.667	1	1	1
0	2	intermediate	intermediate	intermediate	3	631	278	9	0.8	1	1	1	1
1	2	intermediate	intermediate	intermediate	3	631	278	9	0.8	1	1	1	1
1	3	light	light	intermediate	3	632	279	9	-0.2	1	1	1	1
0	3	light	light	intermediate	3	632	279	9	-0.2	1	1	1	1
0	3	light	light	intermediate	3	632	279	9	-0.2	1	1	1	1
0	2	intermediate	intermediate	dark	1	721	280	10	0.49	NA	1	NA	NA
0	2	intermediate	intermediate	dark	1	721	280	10	0.49	NA	1	NA	NA
0	2	light	intermediate	intermediate	3	633	281	9	2	1	1	1	1
1	2	intermediate	intermediate	intermediate	3	633	281	9	2	1	1	1	1
0	1	light	intermediate	intermediate	1	722	281	10	1.7	1	1	2	2
0	2	light	light	light	3	634	282	9	-0.2	0.667	1	1	1
0	2	light	light	light	3	634	282	9	-0.2	0.667	1	1	1
0	2	light	light	light	3	635	283	9	1.6	0.333	1	1	1
1	2	light	light	light	3	635	283	9	1.6	0.333	1	1	1
0	2	light	light	intermediate	3	851	284	11	1.15	NA	1	NA	1
1	2	light	light	intermediate	3	851	284	11	1.15	NA	1	NA	1
0	3	light	light	intermediate	3	636	285	9	-0.8	NA	1	NA	NA
0	3	light	light	intermediate	3	636	285	9	-0.8	NA	1	NA	NA
0	3	light	light	intermediate	3	636	285	9	-0.8	NA	1	NA	NA
0	2	light	intermediate	light	3	637	286	9	-0.6	0.667	1	1	1
0	2	light	intermediate	light	3	637	286	9	-0.6	0.667	1	1	1
1	1	light	intermediate	light	3	852	286	11	-1.14	0.667	1	3	3
0	3	intermediate	intermediate	intermediate	3	638	287	9	0.4	0.667	1	1	1
0	3	intermediate	intermediate	intermediate	3	638	287	9	0.4	0.667	1	1	1
0	3	dark	intermediate	intermediate	3	638	287	9	0.4	0.667	1	1	1
1	2	light	light	light	1	723	288	10	-0.42	NA	1	NA	NA
0	2	light	light	light	1	723	288	10	-0.42	NA	1	NA	NA
1	2	intermediate	intermediate	light	3	639	289	9	2.6	1	1	1	1
1	2	light	intermediate	light	3	639	289	9	2.6	1	1	1	1
1	1	light	intermediate	intermediate	3	640	290	9	-1.4	1	1	1	1
1	2	intermediate	intermediate	intermediate	3	853	291	11	-0.63	0.667	1	3	3
1	2	intermediate	intermediate	intermediate	3	853	291	11	-0.63	0.667	1	3	3
1	2	light	intermediate	intermediate	1	724	292	10	0.19	NA	1	NA	NA
0	2	intermediate	intermediate	intermediate	1	724	292	10	0.19	NA	1	NA	NA
1	3	intermediate	intermediate	intermediate	3	854	292	11	0.77	NA	1	NA	NA
0	3	intermediate	intermediate	intermediate	3	854	292	11	0.77	NA	1	NA	NA
0	3	light	intermediate	intermediate	3	854	292	11	0.77	NA	1	NA	NA
0	1	intermediate	intermediate	intermediate	3	855	293	11	-1.14	0.667	1	3	3
0	2	dark	dark	intermediate	1	688	294	10	-0.27	1	1	4	4
1	2	dark	dark	intermediate	1	688	294	10	-0.27	1	1	4	4
0	3	dark	dark	intermediate	3	812	294	11	-0.37	1	1	5	5
0	3	dark	dark	intermediate	3	812	294	11	-0.37	1	1	5	5
1	3	intermediate	dark	intermediate	3	812	294	11	-0.37	1	1	5	5
1	2	dark	intermediate	intermediate	1	678	295	10	1.7	1	1	3	3
0	2	intermediate	intermediate	intermediate	1	678	295	10	1.7	1	1	3	3
1	3	dark	intermediate	intermediate	3	798	295	11	1.27	1	1	4	4
0	3	intermediate	intermediate	intermediate	3	798	295	11	1.27	1	1	4	4
1	3	intermediate	intermediate	intermediate	3	798	295	11	1.27	1	1	4	4
0	2	light	light	intermediate	1	671	296	10	-0.27	0.692	1	2	4
0	2	light	light	intermediate	1	671	296	10	-0.27	0.692	1	2	4
0	2	light	light	intermediate	3	785	296	11	1.02	0.692	1	3	5
0	2	intermediate	light	intermediate	3	785	296	11	1.02	0.692	1	3	5
1	4	light	intermediate	light	3	207	297	4	-0.46	0.818	1	1	2
1	4	light	intermediate	light	3	207	297	4	-0.46	0.818	1	1	2
1	4	intermediate	intermediate	light	3	207	297	4	-0.46	0.818	1	1	2
1	4	light	intermediate	light	3	207	297	4	-0.46	0.818	1	1	2
1	1	light	intermediate	light	2	415	297	7	1.1	0.818	1	4	3
0	3	light	intermediate	light	3	540	297	9	-0.6	0.818	1	6	5
0	3	light	intermediate	light	3	540	297	9	-0.6	0.818	1	6	5
0	3	light	intermediate	light	3	540	297	9	-0.6	0.818	1	6	5
0	3	light	light	light	2	406	298	7	-0.6	0.933	1	1	1
0	3	light	light	light	2	406	298	7	-0.6	0.933	1	1	1
0	3	light	light	light	2	406	298	7	-0.6	0.933	1	1	1
1	2	light	light	light	1	474	299	8	0	0.933	1	1	2
0	2	intermediate	light	light	1	474	299	8	0	0.933	1	1	2
1	3	intermediate	light	intermediate	3	739	299	11	-0.5	0.933	1	4	5
1	3	light	light	intermediate	3	739	299	11	-0.5	0.933	1	4	5
0	3	light	light	intermediate	3	739	299	11	-0.5	0.933	1	4	5
1	1	light	light	light	1	735	300	10	-1.02	1	1	1	1
0	3	light	light	light	3	873	300	11	-1.01	1	1	2	2
0	3	light	light	light	3	873	300	11	-1.01	1	1	2	2
1	3	light	light	light	3	873	300	11	-1.01	1	1	2	2
0	2	light	light	light	1	645	301	10	-1.78	0.609	1	1	1
1	2	light	light	light	1	645	301	10	-1.78	0.609	1	1	1
1	1	intermediate	dark	light	1	736	302	10	1.09	1	1	1	1
0	1	light	intermediate	intermediate	1	651	303	10	0.79	0.583	1	1	1
1	2	light	light	light	1	655	304	10	-0.12	0.348	1	1	1
1	2	light	light	light	1	655	304	10	-0.12	0.348	1	1	1
1	2	light	light	light	3	763	304	11	0.13	0.348	1	2	2
1	2	light	light	light	3	763	304	11	0.13	0.348	1	2	2
0	2	dark	intermediate	dark	1	658	305	10	0.34	0.778	1	1	1
1	2	intermediate	intermediate	dark	1	658	305	10	0.34	0.778	1	1	1
1	1	intermediate	intermediate	light	1	659	306	10	0.64	0.87	1	1	1
1	1	intermediate	intermediate	light	1	659	306	10	0.64	0.87	1	1	1
0	1	intermediate	intermediate	light	3	767	306	11	-1.14	0.87	1	2	2
1	2	intermediate	intermediate	intermediate	1	661	307	10	0.34	0.833	1	1	10
1	2	intermediate	intermediate	intermediate	1	661	307	10	0.34	0.833	1	1	10
0	4	intermediate	intermediate	intermediate	3	773	307	11	-0.25	0.833	1	2	10
0	4	intermediate	intermediate	intermediate	3	773	307	11	-0.25	0.833	1	2	10
1	4	intermediate	intermediate	intermediate	3	773	307	11	-0.25	0.833	1	2	10
1	4	intermediate	intermediate	intermediate	3	773	307	11	-0.25	0.833	1	2	10
1	1	light	light	intermediate	1	663	308	10	0.64	0.357	1	1	1
1	1	intermediate	light	intermediate	3	776	308	11	-0.63	0.357	1	2	2
1	1	light	intermediate	light	1	664	309	10	-0.72	0.857	1	2	3
0	3	light	intermediate	light	3	777	309	11	-0.25	0.857	1	3	4
1	3	dark	intermediate	light	3	777	309	11	-0.25	0.857	0	3	4
1	1	light	light	light	1	665	310	10	-0.27	0.571	1	1	1
0	1	intermediate	light	light	1	668	311	10	1.09	0.857	1	1	1
1	3	intermediate	intermediate	intermediate	3	784	312	11	1.65	1	1	2	1
0	3	intermediate	intermediate	intermediate	3	784	312	11	1.65	1	1	2	1
1	3	light	intermediate	intermediate	3	784	312	11	1.65	1	1	2	1
0	2	intermediate	light	dark	3	795	313	11	1.78	0.333	1	2	2
0	2	intermediate	light	dark	3	795	313	11	1.78	0.333	1	2	2
0	3	intermediate	intermediate	intermediate	1	691	314	10	-0.57	0.5	1	1	1
1	3	intermediate	intermediate	intermediate	1	691	314	10	-0.57	0.5	1	1	1
1	3	intermediate	intermediate	intermediate	1	691	314	10	-0.57	0.5	1	1	1
0	3	intermediate	intermediate	intermediate	3	815	314	11	0.13	0.5	1	2	2
1	3	intermediate	intermediate	intermediate	3	815	314	11	0.13	0.5	1	2	2
0	3	intermediate	intermediate	intermediate	3	815	314	11	0.13	0.5	1	2	2
0	1	light	intermediate	intermediate	1	694	315	10	-0.57	0.625	1	1	2
1	1	light	intermediate	intermediate	3	817	315	11	-1.39	0.625	1	2	3
0	2	light	light	light	1	697	316	10	-1.02	0.571	1	1	1
1	2	light	light	light	1	697	316	10	-1.02	0.571	1	1	1
1	2	dark	dark	dark	1	734	317	10	-0.27	1	1	1	1
0	2	intermediate	dark	dark	1	734	317	10	-0.27	1	1	1	1
0	1	intermediate	intermediate	dark	3	880	318	11	0.64	0.333	1	2	2
1	2	dark	intermediate	dark	1	720	319	10	0.34	1	1	1	2
1	2	dark	intermediate	dark	1	720	319	10	0.34	1	1	1	2
0	2	light	light	light	3	856	320	11	-0.75	1	1	2	2
1	2	light	light	light	3	856	320	11	-0.75	1	1	2	2
1	2	light	light	intermediate	1	725	321	10	0.04	0.5	1	1	1
0	2	light	light	intermediate	1	725	321	10	0.04	0.5	1	1	1
0	3	light	light	light	3	857	322	11	-0.75	1	1	2	2
1	3	light	light	light	3	857	322	11	-0.75	1	1	2	2
0	3	light	light	light	3	857	322	11	-0.75	1	1	2	2
1	1	intermediate	intermediate	intermediate	1	726	323	10	0.04	0.5	1	1	1
0	1	light	light	light	1	727	324	10	-2.08	NA	1	1	1
0	1	light	light	light	1	728	325	10	-1.02	1	1	1	1
0	1	light	light	light	3	858	325	11	-0.37	1	1	2	2
1	2	light	light	light	1	729	326	10	-0.87	1	1	1	1
0	2	light	light	light	1	729	326	10	-0.87	1	1	1	1
1	3	light	light	light	3	859	326	11	0.26	1	1	2	2
0	3	light	light	light	3	859	326	11	0.26	1	1	2	2
0	3	light	light	light	3	859	326	11	0.26	1	1	2	2
1	1	light	light	light	1	730	327	10	3.66	1	1	1	1
1	2	light	light	light	3	860	327	11	0.64	1	1	2	2
0	2	dark	intermediate	intermediate	3	861	328	11	-0.12	1	1	2	2
1	2	intermediate	intermediate	intermediate	3	861	328	11	-0.12	1	1	2	2
0	1	dark	NA	intermediate	1	731	329	10	1.54	NA	1	NA	NA
0	1	intermediate	intermediate	intermediate	1	732	330	10	0.19	1	1	1	1
1	3	intermediate	NA	NA	1	733	331	10	0.94	0.5	1	1	1
1	3	intermediate	NA	NA	1	733	331	10	0.94	0.5	1	1	1
1	3	intermediate	NA	NA	1	733	331	10	0.94	0.5	1	1	1
0	2	intermediate	intermediate	intermediate	3	863	332	11	2.67	1	1	1	1
1	2	dark	intermediate	intermediate	3	863	332	11	2.67	1	1	1	1
0	2	NA	intermediate	intermediate	3	863	332	11	2.67	1	0	1	1
1	1	light	light	light	3	881	333	11	-1.39	0.4	1	1	1
1	3	light	light	light	3	864	334	11	0.89	NA	1	1	1
1	3	light	light	light	3	864	334	11	0.89	NA	1	1	1
0	3	light	light	light	3	864	334	11	0.89	NA	1	1	1
0	2	intermediate	light	intermediate	3	826	335	11	0.26	0.833	1	1	1
1	2	intermediate	light	intermediate	3	826	335	11	0.26	0.833	1	1	1
0	1	intermediate	intermediate	intermediate	3	802	336	11	0.89	0.6	1	1	1
0	3	light	light	light	3	822	337	11	-2.02	0.2	1	1	1
1	1	light	light	intermediate	3	740	338	11	2.04	0.609	1	1	2
1	1	light	light	intermediate	3	740	338	11	2.04	0.609	1	1	2
1	1	intermediate	light	intermediate	3	740	338	11	2.04	0.609	1	1	2
1	1	NA	light	intermediate	3	740	338	11	2.04	0.609	0	1	2
1	3	dark	intermediate	dark	3	836	339	11	-0.37	0.5	1	1	1
0	3	dark	intermediate	dark	3	836	339	11	-0.37	0.5	1	1	1
0	3	dark	intermediate	dark	3	836	339	11	-0.37	0.5	1	1	1
0	3	dark	dark	dark	3	758	340	11	-0.63	0.667	1	1	10
0	3	intermediate	dark	dark	3	758	340	11	-0.63	0.667	1	1	10
1	3	intermediate	dark	dark	3	758	340	11	-0.63	0.667	1	1	10
1	3	intermediate	light	intermediate	3	865	341	11	-0.12	1	1	1	1
1	3	light	light	intermediate	3	865	341	11	-0.12	1	1	1	1
0	3	intermediate	light	intermediate	3	865	341	11	-0.12	1	1	1	1
1	2	intermediate	intermediate	intermediate	3	766	342	11	1.78	0.824	1	1	17
0	2	intermediate	intermediate	intermediate	3	766	342	11	1.78	0.824	1	1	17
0	4	light	light	light	3	742	343	11	-0.12	0.417	1	1	8
1	4	light	light	light	3	742	343	11	-0.12	0.417	1	1	8
1	4	light	light	light	3	742	343	11	-0.12	0.417	1	1	8
1	4	light	light	light	3	742	343	11	-0.12	0.417	1	1	8
0	3	intermediate	intermediate	intermediate	3	769	344	11	-0.5	0.917	1	1	10
1	3	intermediate	intermediate	intermediate	3	769	344	11	-0.5	0.917	1	1	10
0	3	intermediate	intermediate	intermediate	3	769	344	11	-0.5	0.917	1	1	10
1	3	intermediate	intermediate	dark	3	829	345	11	-0.63	0.4	1	1	1
1	3	intermediate	intermediate	dark	3	829	345	11	-0.63	0.4	1	1	1
0	3	intermediate	intermediate	dark	3	829	345	11	-0.63	0.4	1	1	1
1	1	intermediate	intermediate	light	3	866	346	11	0.77	1	1	1	1
1	1	NA	intermediate	light	3	866	346	11	0.77	1	0	1	1
1	1	intermediate	intermediate	light	3	867	347	11	-0.25	NA	1	NA	NA
0	2	light	light	light	3	844	348	11	0.26	0.667	1	1	3
0	2	light	light	light	3	844	348	11	0.26	0.667	1	1	3
1	3	intermediate	intermediate	light	3	862	349	11	0.26	NA	1	1	2
1	3	intermediate	intermediate	light	3	862	349	11	0.26	NA	1	1	2
1	3	intermediate	intermediate	light	3	862	349	11	0.26	NA	1	1	2
0	3	light	intermediate	intermediate	3	750	350	11	-1.01	0.708	1	1	11
1	3	light	intermediate	intermediate	3	750	350	11	-1.01	0.708	1	1	11
0	3	light	intermediate	intermediate	3	750	350	11	-1.01	0.708	1	1	11
1	3	light	intermediate	light	3	775	351	11	-0.5	0.143	1	1	1
1	3	intermediate	intermediate	light	3	775	351	11	-0.5	0.143	1	1	1
1	3	intermediate	intermediate	light	3	775	351	11	-0.5	0.143	1	1	1
1	1	intermediate	intermediate	intermediate	3	788	352	11	-0.12	0.143	1	1	1
1	3	intermediate	intermediate	dark	3	780	353	11	0.51	0.5	1	1	1
0	3	intermediate	intermediate	dark	3	780	353	11	0.51	0.5	1	1	1
0	3	intermediate	intermediate	dark	3	780	353	11	0.51	0.5	1	1	1
0	1	intermediate	light	intermediate	3	832	354	11	0.51	0.8	1	1	5
1	2	dark	intermediate	intermediate	3	868	355	11	0.13	1	1	1	1
1	2	intermediate	intermediate	intermediate	3	868	355	11	0.13	1	1	1	1
1	2	dark	intermediate	intermediate	3	869	356	11	-1.52	NA	1	NA	NA
0	2	intermediate	intermediate	intermediate	3	869	356	11	-1.52	NA	1	NA	NA
0	1	intermediate	intermediate	intermediate	3	870	357	11	0.39	1	1	1	1
1	1	NA	intermediate	intermediate	3	870	357	11	0.39	1	0	1	1
1	3	intermediate	intermediate	intermediate	3	816	358	11	-0.37	0.875	1	2	8
0	3	intermediate	intermediate	intermediate	3	816	358	11	-0.37	0.875	1	2	8
0	3	intermediate	intermediate	intermediate	3	816	358	11	-0.37	0.875	1	2	8
1	3	light	light	light	3	871	359	11	0.26	1	1	1	1
1	3	intermediate	light	light	3	871	359	11	0.26	1	1	1	1
0	3	light	light	light	3	871	359	11	0.26	1	1	1	1
1	3	intermediate	light	intermediate	3	872	360	11	1.02	1	1	1	1
1	3	intermediate	light	intermediate	3	872	360	11	1.02	1	1	1	1
0	3	intermediate	light	intermediate	3	872	360	11	1.02	1	1	1	1
1	2	light	light	light	3	819	361	11	-1.01	0.571	1	1	3
0	2	light	light	light	3	819	361	11	-1.01	0.571	1	1	3
1	3	intermediate	intermediate	light	3	756	362	11	-1.52	0.625	1	6	9
0	3	light	intermediate	light	3	756	362	11	-1.52	0.625	1	6	9
1	3	intermediate	intermediate	light	3	756	362	11	-1.52	0.625	1	6	9
1	2	light	NA	light	3	874	363	11	3.3	1	1	1	1
0	2	light	NA	light	3	874	363	11	3.3	1	1	1	1
0	3	intermediate	intermediate	intermediate	3	746	364	11	0.13	0.696	1	1	12
1	3	intermediate	intermediate	intermediate	3	746	364	11	0.13	0.696	1	1	12
1	3	intermediate	intermediate	intermediate	3	746	364	11	0.13	0.696	1	1	12
0	4	light	intermediate	light	3	838	365	11	-0.75	1	1	1	1
0	4	intermediate	intermediate	light	3	838	365	11	-0.75	1	1	1	1
1	4	intermediate	intermediate	light	3	838	365	11	-0.75	1	1	1	1
0	4	intermediate	intermediate	light	3	838	365	11	-0.75	1	1	1	1
0	2	light	light	light	3	875	366	11	1.27	1	1	1	1
0	2	light	light	light	3	875	366	11	1.27	1	1	1	1
1	1	light	light	light	3	876	367	11	-1.14	NA	1	NA	NA
0	2	dark	dark	intermediate	3	799	368	11	0.89	0.455	1	1	1
0	2	intermediate	dark	intermediate	3	799	368	11	0.89	0.455	1	1	1
0	3	intermediate	intermediate	intermediate	3	877	369	11	0.64	1	1	1	1
1	3	intermediate	intermediate	intermediate	3	877	369	11	0.64	1	1	1	1
0	3	intermediate	intermediate	intermediate	3	877	369	11	0.64	1	1	1	1
0	3	light	light	light	3	778	370	11	-0.88	0.571	1	1	2
0	3	light	light	light	3	778	370	11	-0.88	0.571	1	1	2
0	3	light	light	light	3	778	370	11	-0.88	0.571	1	1	2
0	3	intermediate	intermediate	intermediate	3	824	371	11	-1.77	0.5	1	1	1
1	3	intermediate	intermediate	intermediate	3	824	371	11	-1.77	0.5	1	1	1
1	3	dark	intermediate	intermediate	3	824	371	11	-1.77	0.5	1	1	1
0	3	light	light	light	3	878	372	11	-0.88	NA	1	NA	NA
1	3	light	light	light	3	878	372	11	-0.88	NA	1	NA	NA
1	3	light	light	light	3	878	372	11	-0.88	NA	1	NA	NA
0	2	light	light	light	3	751	373	11	-0.63	0.667	1	1	7
1	2	light	light	light	3	751	373	11	-0.63	0.667	1	1	7
0	3	intermediate	intermediate	light	3	835	374	11	-0.37	0.25	1	1	4
0	3	light	intermediate	light	3	835	374	11	-0.37	0.25	1	1	4
1	3	intermediate	intermediate	light	3	835	374	11	-0.37	0.25	0	1	4
1	3	light	intermediate	intermediate	3	879	375	11	-0.75	NA	1	NA	NA
1	3	dark	intermediate	dark	3	764	376	11	0.51	0.667	1	1	1
1	3	dark	intermediate	dark	3	764	376	11	0.51	0.667	1	1	1
0	3	intermediate	intermediate	dark	3	764	376	11	0.51	0.667	1	1	1
0	1	intermediate	intermediate	intermediate	3	748	377	11	-0.37	0.667	1	1	1
1	3	light	dark	intermediate	3	791	378	11	0.26	1	1	1	3
0	3	intermediate	dark	intermediate	3	791	378	11	0.26	1	1	1	3
1	3	intermediate	dark	intermediate	3	791	378	11	0.26	1	1	1	3
1	1	light	intermediate	intermediate	3	770	379	11	0.26	0.526	1	1	2
1	2	light	intermediate	intermediate	3	850	380	11	0.64	NA	1	1	3
1	2	light	intermediate	intermediate	3	850	380	11	0.64	NA	1	1	3
1	2	NA	intermediate	intermediate	3	850	380	11	0.64	NA	0	1	3
1	2	light	light	intermediate	3	805	381	11	0.13	0.4	1	1	1
1	2	intermediate	light	intermediate	3	805	381	11	0.13	0.4	1	1	1
1	3	light	intermediate	intermediate	3	759	382	11	-0.37	0.583	1	1	2
1	3	intermediate	intermediate	intermediate	3	759	382	11	-0.37	0.583	1	1	2
0	3	intermediate	intermediate	intermediate	3	759	382	11	-0.37	0.583	1	1	2
1	1	dark	intermediate	intermediate	2	46	383	2	-1.46	0.375	1	1	3
0	3	NA	intermediate	light	1	666	384	10	0.19	0.857	1	3	3
1	3	light	intermediate	light	1	666	384	10	0.19	0.857	1	3	3
0	3	light	intermediate	light	1	666	384	10	0.19	0.857	1	3	3
1	3	light	intermediate	light	1	666	384	10	0.19	0.857	0	3	3
1	3	intermediate	dark	intermediate	3	528	385	9	-2.2	0.708	1	1	1
0	3	intermediate	dark	intermediate	3	528	385	9	-2.2	0.708	1	1	1
0	3	dark	dark	intermediate	3	528	385	9	-2.2	0.708	1	1	1
1	3	NA	dark	intermediate	3	528	385	9	-2.2	0.708	1	1	1
1	2	light	intermediate	intermediate	1	643	385	10	-0.12	0.708	1	2	1
0	2	intermediate	intermediate	intermediate	1	643	385	10	-0.12	0.708	1	2	1
1	1	intermediate	NA	NA	3	789	386	11	-0.5	0.833	1	NA	NA
0	3	intermediate	NA	NA	3	793	386	11	1.15	0.75	1	NA	NA
1	3	intermediate	NA	NA	3	793	386	11	1.15	0.75	1	NA	NA
0	3	dark	NA	NA	3	793	386	11	1.15	0.75	1	NA	NA
0	2	light	NA	NA	3	821	386	11	-1.52	0.5	1	NA	NA
0	2	intermediate	NA	NA	3	821	386	11	-1.52	0.5	1	NA	NA
LSR of females
Fem_ID	Territory quality	LSR	Mean morph of partners	Morph of female individual	Individual longevity	LRS	cohort
1	0.227	0.5	1	light	2	2	7
2	0.217	0.666666667	0.5	intermediate	1	3	7
3	0.625	0.5	1	intermediate	8	2	2
4	0.75	0.75	0.5	intermediate	2	4	8
5	0.5	0.5	0.5	intermediate	1	2	6
6	0.708	0	1	light	3	1	6
7	0.708	0.555555556	1	intermediate	6	9	5
8	0.5	0.75	0.5	intermediate	5	4	3
9	0.826	0.5	1	intermediate	4	6	8
10	0.667	0.75	1	intermediate	2	4	7
11	0.917	0.75	1	intermediate	7	4	1
12	0.5	1	1	intermediate	2	1	7
13	0.4	1	0	intermediate	3	3	5
14	0.526	0.333333333	0.5	intermediate	1	3	7
15	0.75	0.571428571	0.5	intermediate	3	7	5
16	0.708	0.625	0.5	light	4	8	4
17	0.667	0.5	0	light	7	8	5
18	0.583	0	0.5	dark	4	3	4
19	0.348	0.666666667	0.5	intermediate	1	3	7
20	0.647	0.666666667	0.5	dark	3	3	4
21	0.533	1	0.5	light	1	1	7
22	0.667	0	0.5	light	1	3	7
23	0.789	0.7	1	light	8	10	3
24	0.789	0.666666667	1	intermediate	1	3	3
25	0.824	0.545454545	0.5	intermediate	6	11	6
26	0.87	0.5	0.5	light	1	2	6
27	0.619	0.5	0.5	intermediate	6	4	4
28	0.714	0.272727273	0.5	intermediate	7	11	5
29	0.833	0.5	0.5	light	10	14	3
30	0.933	0.6	1	dark	2	5	8
31	0.647	0.5	0.5	intermediate	2	2	5
32	0.357	1	0.5	intermediate	1	1	8
33	0.857	0.142857143	1	intermediate	4	7	4
34	0.571	0.25	0.5	intermediate	1	4	7
35	0.643	0.333333333	1	dark	1	3	5
36	0.857	0	0.5	intermediate	1	3	7
37	0.5	0.6	0.5	intermediate	5	5	6
38	0.75	0.5	0.5	intermediate	2	2	4
39	1	0.222222222	0.361111111	light	9	18	3
40	0.833	0	0.5	light	1	1	6
41	0.833	0	0.75	intermediate	5	4	7
42	0.75	0.285714286	0.5	intermediate	9	14	3
43	0.636	0.4	1	intermediate	5	5	4
44	0.818	0	0.5	intermediate	2	3	4
45	0.455	0.333333333	0.5	intermediate	1	3	4
46	0.727	0	1	light	1	1	4
47	0.6	0.75	0.5	dark	5	8	5
48	1	0.5	0.5	dark	6	10	5
49	0.5	0.25	1	intermediate	3	4	5
50	0.4	0.75	0.875	intermediate	4	4	5
51	0.9	0.8	1	light	3	5	5
52	0.8	1	0.5	intermediate	1	1	5
53	0.8	0.5	0.5	intermediate	3	6	8
54	0.9	1	1	light	3	2	5
55	0.7	0.714285714	0.5	intermediate	4	7	5
56	0.9	0.75	1	intermediate	5	4	5
57	0.6	0.5	0.5	intermediate	3	8	5
58	0.889	0.5	0.5	intermediate	5	6	6
59	0.333	1	0.5	intermediate	1	1	6
60	0.778	0.428571429	1	intermediate	4	7	6
61	0.333	0.714285714	0.5	light	2	7	6
62	0.667	0.692307692	0.5	intermediate	6	13	6
63	0.111	0.333333333	0.5	intermediate	1	3	7
64	1	0.285714286	0.5	dark	5	7	5
65	0.5	1	0.5	light	2	1	5
66	0.5	0	1	intermediate	2	1	7
67	0.875	0.333333333	0.5	intermediate	1	3	7
68	0.375	1	1	intermediate	1	3	7
69	0.25	0	0.5	intermediate	1	1	7
70	0.4	0.5	1	intermediate	4	6	7
71	0.571	0	1	light	1	1	8
72	0.286	0	1	intermediate	1	1	8
73	0.25	0	1	intermediate	1	1	8
74	0.455	0	0	intermediate	1	1	7
75	0.708	0.75	0.5	intermediate	2	4	9
76	0.158	1	0	intermediate	1	3	9
77	0.958	0	0.5	light	2	1	9
78	0.647	1	0.5	intermediate	1	3	9
79	0.87	1	1	intermediate	1	2	9
80	0.5	0.5	1	light	1	2	9
81	0.5	0.25	0.5	intermediate	2	4	9
82	0.333	0.666666667	0.5	dark	1	3	9
83	0.833	0.111111111	0.5	light	4	9	9
84	0.042	1	0.5	intermediate	1	2	9
85	0.211	0.5	1	intermediate	4	4	9
86	0.4	0.666666667	0.5	light	1	3	10
87	0.6	1	0.5	intermediate	1	2	10
88	0.4	1	0	intermediate	3	1	10
89	0.75	1	0.5	light	1	3	10
90	0.455	1	0.5	intermediate	1	2	10
91	0.692	0.5	1	intermediate	2	2	9
92	0.625	1	0.5	intermediate	1	1	10
93	0.708	0.666666667	1	intermediate	3	3	9
94	0.8	1	0.5	intermediate	2	1	10
95	0.667	1	0.5	dark	1	1	10
96	0.647	1	0.5	light	2	3	10
97	0.857	1	0.5	intermediate	1	2	11
98	0.25	0.8	0.5	dark	3	5	10
99	0.619	1	0.5	intermediate	1	3	12
100	0.333	0.333333333	0.5	intermediate	1	3	12
101	0.4	0.5	1	light	1	2	12
102	0.75	0.333333333	0.5	light	2	3	12
103	0.333	0	1	intermediate	1	2	12
104	0.333	0	1	dark	1	1	12
105	0.333	0.5	0.5	dark	1	2	12
106	0.667	0	0.5	intermediate	1	3	12
107	1	1	0.5	intermediate	1	1	12
108	0.933	0	1	light	1	3	10
109	0.375	1	0.5	intermediate	1	1	5
LSR of males
Male_ID	Territory quality	LSR	Morph of male	Individual longevity	LRS	cohort
1	0.227	0.5	light	2	2	7
2	0.217	0.666666667	intermediate	1	3	7
3	0.625	0.5	light	4	2	2
4	0.75	0.75	intermediate	2	4	8
5	0.5	0.5	intermediate	1	2	6
6	0.933	0.571428571	light	7	14	3
7	0.708	0.555555556	light	5	9	5
8	0.625	0.4	intermediate	8	5	3
9	0.826	0.461538462	light	7	13	5
10	0.5	1	light	2	1	8
11	0.4	1	dark	3	3	5
12	0.526	0.333333333	intermediate	1	3	7
13	0.333	0.8	intermediate	2	5	4
14	0.786	0	intermediate	1	1	5
15	0.786	1	dark	1	2	6
16	0.75	0	light	5	2	1
17	0.75	0.7	intermediate	6	10	5
18	0.348	0.666666667	intermediate	1	3	7
19	0.647	0.666666667	intermediate	3	3	4
20	0.81	0.25	intermediate	5	4	3
21	0.533	1	intermediate	1	1	7
22	0.667	0.25	intermediate	4	4	7
23	0.789	0.692307692	light	8	13	3
24	0.87	0.5	intermediate	1	2	6
25	0.619	0.5	intermediate	6	4	4
26	0.647	0.5	intermediate	2	2	5
27	0.6	0.5	intermediate	2	4	6
28	0.357	1	intermediate	1	1	8
29	0.571	0.25	intermediate	5	4	3
30	0.857	0	intermediate	1	3	7
31	0.5	0.6	intermediate	5	5	6
32	0.75	0.666666667	dark	5	3	3
33	0.75	0.5	intermediate	3	2	3
34	1	0.2	dark	3	5	3
35	1	0.230769231	intermediate	6	13	6
36	0.833	0	intermediate	2	3	6
37	0.75	0.285714286	intermediate	9	14	3
38	0.909	0	intermediate	1	1	4
39	0.455	0.333333333	intermediate	1	3	4
40	0.727	0	light	1	1	4
41	0.6	0.75	intermediate	5	8	5
42	1	0.5	intermediate	6	10	5
43	0.5	0.333333333	light	5	6	5
44	0.4	0.666666667	light	2	3	5
45	0.4	1	intermediate	1	1	8
46	0.9	0.8	light	3	5	5
47	0.8	1	intermediate	1	1	5
48	0.8	0.5	intermediate	3	6	8
49	0.9	1	light	3	2	5
50	0.7	0.714285714	intermediate	4	7	5
51	0.6	0.5	intermediate	3	8	5
52	0.889	0.5	intermediate	5	6	6
53	0.333	1	intermediate	1	1	6
54	0.778	0.428571429	light	3	7	7
55	1	0.625	intermediate	4	8	6
56	0.333	0.714285714	intermediate	2	7	6
57	0.667	0.692307692	intermediate	6	13	6
58	0.8	0.5	dark	1	2	5
59	1	0.333333333	intermediate	5	6	5
60	0.5	0	light	2	1	7
61	0.375	1	light	1	3	7
62	0.25	0	intermediate	1	1	7
63	0.4	0.5	light	6	2	7
64	0.571	0	light	1	1	8
65	0.286	0	light	1	1	8
66	0.25	0	light	1	1	8
67	0.158	1	dark	1	3	8
68	0.708	0.75	intermediate	2	4	9
69	0.647	1	intermediate	1	3	9
70	0.778	0.166666667	light	3	6	9
71	0.9	0.625	intermediate	4	8	9
72	0.455	0	dark	1	1	9
73	0.5	0.25	intermediate	2	4	9
74	0.333	0.666666667	intermediate	1	3	9
75	0.833	0.111111111	intermediate	4	9	9
76	0.042	1	intermediate	1	2	9
77	0.211	0.5	light	4	4	9
78	0.4	0.666666667	intermediate	1	3	10
79	0.6	1	intermediate	1	2	10
80	0.875	0	light	3	3	10
81	0.455	1	intermediate	1	2	10
82	0.563	1	intermediate	2	1	10
83	0.409	1	light	4	1	10
84	0.8	1	intermediate	2	1	10
85	0.647	1	intermediate	2	3	10
86	0.933	0.2	light	1	5	10
87	0.619	1	intermediate	1	3	11
88	0.333	0.333333333	intermediate	1	3	11
89	0.4	1	dark	1	1	11
90	0.333	0	light	1	2	11
91	0.333	0	light	1	1	11
92	0.333	0.5	intermediate	1	2	11
93	0.667	0	intermediate	1	3	11
94	0.375	1	intermediate	3	1	5
